# Supplementary material for: Happy Aged People Are All Alike, While Every Unhappy Aged Person Is Unhappy in Its Own Way
Source: PLoS One. 2011 Sep 8;6(9):e23377. doi: 10.1371/journal.pone.0023377 (PMC3169534; doi:10.1371/journal.pone.0023377)
Supplement: Data S2 — Characterization of different groups of participants according to the over-representation and under-representation of answers in each group. It includes the complete list of answers with a p-value smaller than the bonferroni threshold characterizing the groups (Worksheet Group B characterization) and (Worksheet Group characterization). In the third worksheet (Worksheet Characterization clusters 1–10) we give all details of the attributes that characterize the largest 10 clusters of the group (see also Fig. 2). (XLS) [file pone.0023377.s003.xls]

## Sheet: Group B characterization
question-answer	#_people_group_B	#_people_answer	#_people_group_B_answer	#_people	p-value_OVER	p-value_UNDER	correlation
DIV_3-2	6820	7753	5448	12478	0	1	0.401747
C21-3	6820	5997	4436	12478	0	1	0.373201
B7-2	6820	8474	5659	12478	0	1	0.35431
G4-2	6820	6777	4784	12478	0	1	0.349004
D4_9-0	6820	9076	5909	12478	0	1	0.342847
D4_11-0	6820	9966	6267	12478	0	1	0.329189
G11-2	6820	9652	6119	12478	0	1	0.324455
C8_SUM-0	6820	6143	4347	12478	0	1	0.318611
D4_10-1	6820	9900	6211	12478	0	1	0.318106
G12-2	6820	7888	5260	12478	0	1	0.316715
D4_2-1	6820	10160	6317	12478	0	1	0.316207
D4_7-1	6820	10045	6264	12478	0	1	0.31441
G8-2	6820	10471	6440	12478	0	1	0.314154
ADL5-2	6820	10181	6307	12478	0	1	0.3084
G6-2	6820	9818	6141	12478	0	1	0.304572
D4_1-1	6820	9483	5978	12478	0	1	0.299634
ADL15-0	6820	10260	6309	12478	0	1	0.295294
G10-2	6820	8109	5290	12478	0	1	0.289533
C6_SUM-0	6820	3639	2796	12478	0	1	0.285848
G3-2	6820	9701	6034	12478	0	1	0.283217
D4_13-0	6820	9941	6123	12478	0	1	0.275842
C20-2	6820	7020	4670	12478	0	1	0.270366
F10-3	6820	9137	5730	12478	0	1	0.267606
D4_14-0	6820	9413	5860	12478	0	1	0.267471
D5-3	6820	2640	2106	12478	0	1	0.261354
ADL3-2	6820	11363	6673	12478	0	1	0.260958
C17D-1	6820	9758	6001	12478	0	1	0.260318
D4_15-0	6820	11039	6548	12478	0	1	0.259307
C8_8-0	6820	10414	6286	12478	0	1	0.257407
G7-2	6820	8484	5379	12478	0	1	0.256037
D4_5-0	6820	9092	5676	12478	0	1	0.255834
F16-1	6820	9671	5940	12478	0	1	0.252217
G9-2	6820	5675	3879	12478	0	1	0.251278
BII-5	6820	6161	4141	12478	0	1	0.249101
DI_1-5	6820	5233	3617	12478	0	1	0.246906
ADL2-2	6820	11454	6675	12478	0	1	0.243223
D4_4-0	6820	10732	6374	12478	0	1	0.235872
B2_2-1	6820	8339	5247	12478	0	1	0.235654
B3-3	6820	10222	6149	12478	0	1	0.235101
C19-3	6820	1816	1504	12478	0	1	0.233476
B1-2	6820	8514	5327	12478	0	1	0.232901
G1-2	6820	5134	3516	12478	0	1	0.23225
D4_6-0	6820	8243	5180	12478	0	1	0.22938
C19-2	6820	5938	3956	12478	0	1	0.229026
D6-1	6820	8553	5334	12478	0	1	0.228558
C6_16-0	6820	11126	6520	12478	0	1	0.227342
BI-5	6820	7294	4678	12478	0	1	0.22585
C8_7-0	6820	10571	6282	12478	0	1	0.225617
C2-0	6820	8900	5491	12478	0	1	0.223047
F9-1	6820	9730	5890	12478	0	1	0.222186
C6_2-0	6820	9860	5949	12478	0	1	0.221364
C13_1-0	6820	11337	6592	12478	0	1	0.220961
C6_17-0	6820	11231	6546	12478	0	1	0.218763
C17E-0	6820	8999	5525	12478	0	1	0.217731
G5-2	6820	3737	2652	12478	0	1	0.214216
DI_5-5	6820	5633	3739	12478	0	1	0.213575
DI_2-1	6820	4914	3326	12478	0	1	0.210931
DIV_1-2	6820	3806	2680	12478	0	1	0.209712
C18A-1	6820	10387	6162	12478	0	1	0.208986
G13-2	6820	5724	3774	12478	0	1	0.208532
D4_3-0	6820	8661	5330	12478	0	1	0.208299
B8-1	6820	9424	5697	12478	0	1	0.204513
ADL13-2	6820	11834	6749	12478	0	1	0.204455
COUNTRY-31	6820	1934	1515	12478	0	1	0.203708
F11-0	6820	10562	6222	12478	0	1	0.200587
DI_9-5	6820	7243	4571	12478	0	1	0.199726
C12-0	6820	10230	6064	12478	0	1	0.197991
C6_8-0	6820	11069	6438	12478	0	1	0.197407
C5-0	6820	10850	6342	12478	0	1	0.19682
ADL11-2	6820	11863	6746	12478	0	1	0.194945
C6_4-0	6820	10908	6361	12478	0	1	0.193724
DIIB_6-2	6820	3598	2508	12478	0	1	0.192424
ADL7-2	6820	11676	6670	12478	0	1	0.189276
DIIA_6-2	6820	3509	2444	12478	0	1	0.188381
DIII_24-6	6820	5033	3322	12478	0	1	0.187425
C9-0	6820	11337	6531	12478	0	1	0.186892
DI_3-5	6820	4966	3282	12478	0	1	0.18673
B2_1-0	6820	9651	5760	12478	0	1	0.186565
C8_1-0	6820	8984	5426	12478	0	1	0.184889
C6_1-0	6820	10450	6133	12478	0	1	0.183888
ADL4-2	6820	11097	6423	12478	0	1	0.183597
C6_20-0	6820	11563	6616	12478	0	1	0.182861
DIII_24-7	6820	3387	2356	12478	0	1	0.182735
C10A-2	6820	5575	3611	12478	0	1	0.182598
G14-8	6820	3686	2530	12478	0	1	0.181853
DIII_1-6	6820	4805	3175	12478	0	1	0.181544
DIIB_8-2	6820	3387	2351	12478	0	1	0.180925
C8_11-0	6820	11133	6430	12478	0	1	0.179156
DIV_2-2	6820	4697	3106	12478	0	1	0.179027
C6_7-0	6820	10525	6155	12478	0	1	0.178302
DIIB_9-2	6820	3851	2601	12478	0	1	0.172923
C6_5-0	6820	11118	6404	12478	0	1	0.16909
DIII_21-7	6820	4919	3201	12478	0	1	0.168815
DI_6-1	6820	4581	3008	12478	0	1	0.168389
D4_12-0	6820	10031	5891	12478	0	1	0.165599
C3-1	6820	11005	6346	12478	0	1	0.165183
DIII_23-6	6820	5527	3528	12478	0	1	0.164358
DIII_9-6	6820	3368	2293	12478	0	1	0.163978
DI_7-5	6820	3056	2107	12478	0	1	0.163479
F15-2	6820	3828	2556	12478	0	1	0.161891
C6_11-0	6820	11614	6600	12478	0	1	0.159945
DIII_19-6	6820	5194	3321	12478	0	1	0.157461
DIII_8-7	6820	3953	2613	12478	0	1	0.156557
B9-1	6820	11101	6372	12478	0	1	0.156504
F1_A-1	6820	2745	1902	12478	0	1	0.156104
C6_6-0	6820	11824	6677	12478	0	1	0.15491
ADL9-2	6820	12145	6792	12478	0	1	0.153828
DIIB_3-2	6820	3276	2208	12478	0	1	0.152731
F1_C-0	6820	4890	3134	12478	0	1	0.152124
C13_2-0	6820	12054	6759	12478	0	1	0.15171
C8_2-0	6820	11711	6627	12478	0	1	0.151616
DIIA_8-2	6820	2050	1468	12478	0	1	0.150994
C6_3-0	6820	8496	5077	12478	0	1	0.149679
DIII_9-7	6820	2061	1471	12478	0	1	0.149364
F7C-0	6820	10416	6037	12478	0	1	0.149107
DIII_10-6	6820	4331	2806	12478	0	1	0.1484
F6_1-1	6820	5156	3270	12478	0	1	0.147747
ADL14-2	6820	11544	6551	12478	0	1	0.147729
DI_8-1	6820	4571	2937	12478	0	1	0.146569
C8_4-0	6820	11754	6633	12478	0	1	0.143716
DIIB_10-6	6820	2616	1793	12478	0	1	0.143634
DIIA_6-1	6820	2296	1600	12478	0	1	0.143369
DIIA_4-6	6820	3628	2386	12478	0	1	0.142889
DIIB_7-6	6820	4773	3039	12478	0	1	0.142518
DIII_17-6	6820	4818	3058	12478	0	1	0.140417
B6-1	6820	11535	6535	12478	0	1	0.140331
C14-0	6820	11695	6603	12478	0	1	0.140035
C13_3-0	6820	12159	6782	12478	0	1	0.139073
C8_14-0	6820	11352	6452	12478	0	1	0.139016
B4-3	6820	8219	4901	12478	0	1	0.138796
DIIA_7-2	6820	2510	1714	12478	0	1	0.137395
G14-9	6820	1602	1160	12478	0	1	0.136866
DIIA_3-2	6820	2627	1782	12478	0	1	0.136696
D5-2	6820	6588	4023	12478	0	1	0.136162
ADL10-2	6820	12226	6800	12478	0	1	0.134735
DIIB_1-2	6820	2995	1992	12478	0	1	0.133825
ADL12-2	6820	12210	6794	12478	0	1	0.133785
C8_17-0	6820	12090	6752	12478	0	1	0.133615
DIII_16-6	6820	4785	3018	12478	0	1	0.133326
C8_6-0	6820	8740	5156	12478	0	1	0.133211
C6_15-0	6820	11371	6450	12478	0	1	0.133075
DIIC_6-2	6820	2776	1856	12478	0	1	0.131115
C8_10-0	6820	11843	6651	12478	0	1	0.130433
DIII_8-6	6820	4622	2917	12478	0	1	0.130272
DIIB_2-6	6820	4110	2625	12478	0	1	0.12969
C6_14-0	6820	11969	6701	12478	0	1	0.129562
DIII_14-6	6820	4778	3001	12478	0	1	0.129
C17B_1-5	6820	7462	4471	12478	0	1	0.128889
DIII_2-6	6820	5955	3654	12478	0	1	0.128669
DIII_23-7	6820	2752	1835	12478	0	1	0.128462
DIII_15-6	6820	5441	3368	12478	0	1	0.127955
A4B-1	6820	4480	2825	12478	0	1	0.126312
DI_7-4	6820	3979	2539	12478	0	1	0.125813
C8_24-0	6820	11482	6485	12478	0	1	0.124368
F5-2	6820	5845	3578	12478	0	1	0.12367
C13_7-0	6820	11713	6586	12478	0	1	0.123554
C1-1	6820	2708	1796	12478	0	1	0.123371
DIIA_2-6	6820	4433	2783	12478	0	1	0.121122
F7-2	6820	2447	1636	12478	0	1	0.121051
DIII_6-6	6820	4623	2889	12478	0	1	0.12075
A2-1	6820	5712	3495	12478	0	1	0.120535
DIII_3-6	6820	4072	2576	12478	0	1	0.120306
DIIC_9-6	6820	3768	2402	12478	0	1	0.120112
DI_4-1	6820	4295	2700	12478	0	1	0.119444
DIII_16-7	6820	4008	2531	12478	0	1	0.117349
DI_10-1	6820	6022	3655	12478	0	1	0.117138
C8_3-0	6820	11715	6577	12478	0	1	0.116924
DIIB_4-6	6820	4135	2601	12478	0	1	0.11661
DIII_4-6	6820	4887	3024	12478	0	1	0.116403
DIII_1-7	6820	2924	1904	12478	0	1	0.116239
DIIB_1-1	6820	2381	1585	12478	0	1	0.1162
DIII_22-6	6820	3715	2360	12478	0	1	0.116011
DIIA_5-6	6820	4041	2545	12478	0	1	0.115709
DIII_5-6	6820	4586	2852	12478	0	1	0.11535
DIII_7-7	6820	3124	2013	12478	0	1	0.113537
ADL1-2	6820	12240	6786	12478	0	1	0.113079
G2-2	6820	4501	2796	12478	0	1	0.112613
DIII_18-6	6820	5219	3197	12478	0	1	0.112427
C13_5-0	6820	12220	6778	12478	0	1	0.112013
DIII_2-7	6820	3472	2209	12478	0	1	0.11184
ADL6-2	6820	11870	6636	12478	0	1	0.110895
C17F-0	6820	7088	4215	12478	0	1	0.11081
DIII_25-6	6820	4316	2686	12478	0	1	0.110683
DIII_21-6	6820	4693	2894	12478	0	1	0.109331
DIII_15-7	6820	4250	2643	12478	0	1	0.108738
C8_9-0	6820	11454	6444	12478	0	1	0.107734
DIII_7-6	6820	4067	2536	12478	0	1	0.107545
C6_12-0	6820	12175	6757	12478	0	1	0.107312
C6_SUM-1	6820	2938	1888	12478	0	1	0.107073
C8_25-0	6820	12037	6701	12478	0	1	0.106395
C6_19-0	6820	12170	6754	12478	0	1	0.106182
C6_13-0	6820	11471	6448	12478	0	1	0.105432
C8_13-0	6820	12111	6730	12478	0	1	0.105368
F14-2	6820	2424	1583	12478	0	1	0.105034
C8_16-0	6820	12161	6749	12478	0	1	0.10462
A1-2	6820	3627	2277	12478	0	1	0.104451
F8B-1	6820	11842	6614	12478	0	1	0.103654
DIII_10-7	6820	3320	2096	12478	0	1	0.102518
C4-1	6820	12076	6712	12478	0	1	0.101852
C13_6-0	6820	12223	6770	12478	0	1	0.101688
C8_12-0	6820	12179	6753	12478	0	1	0.101498
D4_8-0	6820	9907	5668	12478	0	1	0.100782
C8_26-0	6820	12255	6781	12478	0	1	0.100712
DIIA_10-2	6820	2019	1331	12478	0	1	0.0994427
C11B-0	6820	11506	6453	12478	0	1	0.0986627
C13_11-0	6820	7226	4251	12478	0	1	0.098324
C13_9-0	6820	12297	6794	12478	0	1	0.0981918
DIIA_2-7	6820	3024	1914	12478	0	1	0.0981274
DIIB_3-1	6820	2355	1524	12478	0	1	0.0974403
DIIC_3-6	6820	3663	2276	12478	0	1	0.0968396
ADL8-2	6820	12342	6808	12478	0	1	0.0966436
DIIB_5-6	6820	2861	1816	12478	0	1	0.0966131
DIIB_6-1	6820	1920	1265	12478	0	1	0.0961902
G14-10	6820	612	463	12478	0	1	0.0957878
C10A-1	6820	1265	870	12478	0	1	0.0952565
C11A-1	6820	2596	1659	12478	0	1	0.0952323
DIIB_8-1	6820	1990	1304	12478	0	1	0.0951237
C7-1	6820	7195	4223	12478	0	1	0.0946438
B5-3	6820	3473	2160	12478	0	1	0.0940331
C1-2	6820	2518	1609	12478	0	1	0.0933612
F8A-1	6820	11794	6578	12478	0	1	0.0932476
DI_1-4	6820	3372	2099	12478	0	1	0.0927987
DIIC_8-6	6820	3604	2231	12478	0	1	0.0927742
C6_10-0	6820	11671	6520	12478	0	1	0.0923383
C13_8-0	6820	12304	6792	12478	0	1	0.0921208
C13_4-0	6820	12288	6786	12478	0	1	0.0918227
DIIC_1-6	6820	2044	1327	12478	0	1	0.0912678
DIIC_10-6	6820	3441	2133	12478	0	1	0.0908762
C8_23-0	6820	12318	6796	12478	0	1	0.0907867
C8_21-0	6820	12325	6798	12478	0	1	0.090143
DIIB_10-7	6820	1291	875	12478	0	1	0.0895335
DIIC_4-6	6820	3370	2088	12478	0	1	0.0892241
C6_9-0	6820	12177	6740	12478	0	1	0.0886753
C8_19-0	6820	12320	6795	12478	0	1	0.0883385
C17A_1-5	6820	3591	2210	12478	0	1	0.0879333
DIIC_2-6	6820	1957	1267	12478	0	1	0.0873769
C11A-2	6820	5559	3307	12478	0	1	0.0870177
DIII_17-7	6820	3360	2076	12478	0	1	0.0869364
F12A-1	6820	11970	6649	12478	0	1	0.0868795
DIIA_9-2	6820	1715	1123	12478	0	1	0.0867978
DIII_19-7	6820	3206	1987	12478	0	1	0.0864783
DIIA_1-6	6820	4074	2478	12478	0	1	0.0862724
NQ2-1	6820	5422	3229	12478	0	1	0.0862371
DIII_4-7	6820	5018	3005	12478	0	1	0.0861333
C13_10-0	6820	12312	6790	12478	0	1	0.0853299
DIII_13-6	6820	4521	2725	12478	0	1	0.0850652
F6_10-0	6820	11875	6602	12478	0	1	0.0837568
DIIC_5-6	6820	1935	1242	12478	0	1	0.0820098
DIIB_7-7	6820	3140	1936	12478	0	1	0.0815358
C8_15-0	6820	12101	6700	12478	0	1	0.0809302
DIIA_4-7	6820	2173	1378	12478	0	1	0.0807893
NQ1-1	6820	6300	3681	12478	0	1	0.0765214
F6_7-0	6820	5047	2990	12478	0	1	0.0759339
DIII_11-7	6820	1554	1005	12478	0	1	0.0758811
C6_18-0	6820	11313	6320	12478	0	1	0.0756624
DIIC_7-2	6820	2018	1276	12478	0	1	0.0756548
DIII_6-7	6820	4548	2709	12478	0	1	0.0746688
C8_18-0	6820	12359	6800	12478	0	1	0.0746041
B2_3-1	6820	3289	1999	12478	1.11022e-16	1	0.0735739
NQ8-0	6820	3511	2122	12478	2.22045e-16	1	0.0726814
F5-4	6820	762	524	12478	2.22045e-16	1	0.0722841
C8_20-0	6820	12364	6800	12478	2.22045e-16	1	0.0715834
DIIB_9-1	6820	2650	1631	12478	4.44089e-16	1	0.0718774
DIII_14-7	6820	3505	2116	12478	5.55112e-16	1	0.0717448
C17A_1-4	6820	3652	2198	12478	6.66134e-16	1	0.0714546
NQ4-1	6820	4457	2647	12478	1.33227e-15	1	0.0708783
DIII_11-6	6820	2689	1650	12478	1.44329e-15	1	0.0705895
NQ5-1	6820	2892	1762	12478	5.10703e-15	1	0.0691837
F6_6-0	6820	11788	6541	12478	8.88178e-15	1	0.0691144
C8_22-0	6820	12351	6793	12478	1.04361e-14	1	0.0680254
F3-1	6820	1417	906	12478	3.63043e-14	1	0.0667324
DIII_11-2	6820	2220	1371	12478	5.66214e-14	1	0.0663528
C8_5-0	6820	12336	6786	12478	6.53921e-14	1	0.0661902
F6_2-1	6820	2246	1384	12478	1.12799e-13	1	0.0655441
F1_D-0	6820	12083	6676	12478	1.14353e-13	1	0.0661022
F5-3	6820	1238	796	12478	2.8344e-13	1	0.0642722
NQ6-1	6820	3525	2106	12478	3.9535e-13	1	0.0641365
F13C_2-2	6820	6882	3959	12478	5.20917e-13	1	0.0639478
DIII_12-6	6820	3938	2335	12478	8.19789e-13	1	0.0632628
B2_9-0	6820	12259	6752	12478	9.70224e-13	1	0.0633779
F2-4	6820	837	554	12478	1.48992e-12	1	0.0621177
DIII_12-2	6820	1172	753	12478	1.74882e-12	1	0.0620416
F2-5	6820	1781	1105	12478	6.23823e-12	1	0.0605516
DIII_20-2	6820	1025	662	12478	1.11466e-11	1	0.0596673
DIIB_2-7	6820	3696	2189	12478	1.49531e-11	1	0.0595534
DIII_18-7	6820	4744	2772	12478	1.73845e-11	1	0.0593973
DIIA_9-6	6820	2756	1658	12478	2.44128e-11	1	0.0588598
A5-6	6820	1145	731	12478	2.49374e-11	1	0.0586552
NQ5-2	6820	3152	1881	12478	2.96063e-11	1	0.0586257
B5-2	6820	5526	3200	12478	4.23648e-11	1	0.0582379
A3-1	6820	11516	6391	12478	4.74203e-11	1	0.0584151
C15C_1-2	6820	4060	2386	12478	7.76621e-11	1	0.057367
A4B-2	6820	3986	2342	12478	1.5488e-10	1	0.0564171
B2_4-0	6820	12053	6650	12478	4.84362e-10	1	0.0552827
F1_E-1	6820	1521	941	12478	8.04241e-10	1	0.0539679
DIIB_4-7	6820	2510	1505	12478	1.19615e-09	1	0.0534632
DI_3-4	6820	4534	2638	12478	1.21128e-09	1	0.0535152
DIII_22-7	6820	2599	1555	12478	1.32975e-09	1	0.0533135
DIII_20-6	6820	4100	2393	12478	3.0757e-09	1	0.0521287
DIIA_7-1	6820	1615	991	12478	3.25947e-09	1	0.0519396
F3-5	6820	1561	959	12478	4.39535e-09	1	0.05149
DI_5-4	6820	4060	2364	12478	1.40748e-08	1	0.0498078
DIIA_10-1	6820	1303	806	12478	1.71589e-08	1	0.0493931
C15C_1-3	6820	1219	757	12478	1.93208e-08	1	0.0492009
DIIB_5-7	6820	1262	781	12478	2.64341e-08	1	0.0487138
DIII_25-7	6820	3271	1921	12478	2.71556e-08	1	0.0487543
F1_B-1	6820	1090	679	12478	5.74324e-08	1	0.047463
B2_6-0	6820	12371	6789	12478	6.01297e-08	1	0.0479819
DIIC_7-6	6820	2382	1417	12478	7.27415e-08	1	0.0471424
B2_8-0	6820	12266	6742	12478	1.01003e-07	1	0.0471748
F7-1	6820	5854	3343	12478	1.28894e-07	1	0.0462662
F14-1	6820	7595	4290	12478	1.73468e-07	1	0.0458034
A5-7	6820	319	217	12478	5.63037e-07	1	0.0434974
NQ6-2	6820	2939	1720	12478	7.74444e-07	0.999999	0.0431178
DI_6-2	6820	5691	3244	12478	7.7643e-07	0.999999	0.043154
DIIA_10-6	6820	2730	1601	12478	1.15357e-06	0.999999	0.0423988
NQ3-1	6820	1775	1062	12478	1.1875e-06	0.999999	0.0423312
DIIC_8-2	6820	830	519	12478	1.2406e-06	0.999999	0.0422208
DIIC_5-2	6820	1991	1182	12478	2.16814e-06	0.999998	0.0412326
DIIC_8-3	6820	900	558	12478	2.2644e-06	0.999998	0.0411289
C15B_1-2	6820	2810	1642	12478	2.58659e-06	0.999998	0.0409133
DIIA_5-7	6820	3362	1950	12478	2.74894e-06	0.999998	0.040805
C17C_1-3	6820	7347	4139	12478	3.55178e-06	0.999997	0.0403751

## Sheet: Group O characterization
question-answer	#_people_group_O	#_people_answer	#_people_group_O_answer	#_people	p-value_OVER	p-value_UNDER	correlation
D5-1	5658	2737	2119	12478	0	1	0.341544
D4_9-1	5658	3203	2361	12478	0	1	0.33487
D4_11-1	5658	2369	1866	12478	0	1	0.325015
DIV_3-1	5658	4092	2801	12478	0	1	0.324229
D4_10-0	5658	2415	1867	12478	0	1	0.314548
C19-1	5658	4006	2726	12478	0	1	0.313609
D4_2-0	5658	2129	1691	12478	0	1	0.310527
C21-0	5658	1709	1431	12478	0	1	0.307196
D4_7-0	5658	2165	1695	12478	0	1	0.303233
D4_1-0	5658	2881	2091	12478	0	1	0.299747
C20-0	5658	4115	2732	12478	0	1	0.296568
ADL15-1	5658	1885	1502	12478	0	1	0.290965
D6-0	5658	2070	1603	12478	0	1	0.287522
G4-0	5658	3976	2631	12478	0	1	0.286112
D4_13-1	5658	2436	1775	12478	0	1	0.272284
D4_14-1	5658	2956	2033	12478	0	1	0.262247
D4_15-1	5658	1311	1090	12478	0	1	0.260155
G12-0	5658	2418	1730	12478	0	1	0.258048
C17D-0	5658	2541	1785	12478	0	1	0.252969
G11-0	5658	1610	1254	12478	0	1	0.251614
D4_5-1	5658	3237	2150	12478	0	1	0.250562
B7-1	5658	2987	2013	12478	0	1	0.24846
ADL5-1	5658	1623	1236	12478	0	1	0.239319
G6-0	5658	1728	1289	12478	0	1	0.235576
DI_1-2	5658	1989	1430	12478	0	1	0.232254
B2_2-0	5658	4091	2530	12478	0	1	0.231471
G8-0	5658	990	834	12478	0	1	0.229378
D4_6-1	5658	4103	2522	12478	0	1	0.226692
F16-0	5658	2189	1526	12478	0	1	0.225779
D4_4-1	5658	1552	1164	12478	0	1	0.224518
B7-0	5658	874	745	12478	0	1	0.219942
G10-0	5658	2694	1783	12478	0	1	0.219668
F10-2	5658	2261	1549	12478	0	1	0.218905
C6_16-1	5658	1275	985	12478	0	1	0.216247
DI_5-2	5658	1344	1021	12478	0	1	0.213722
F5-1	5658	3438	2149	12478	0	1	0.212616
G3-0	5658	1704	1225	12478	0	1	0.212063
C6_2-1	5658	2538	1679	12478	0	1	0.211232
C6_17-1	5658	1171	911	12478	0	1	0.209788
ADL2-1	5658	782	670	12478	0	1	0.209496
G7-0	5658	2628	1722	12478	0	1	0.209394
C17E-1	5658	3334	2086	12478	0	1	0.208911
C19-0	5658	645	579	12478	0	1	0.208338
G5-0	5658	5641	3200	12478	0	1	0.207707
DIV_1-0	5658	2355	1569	12478	0	1	0.206178
C13_1-1	5658	1010	807	12478	0	1	0.206004
C18A-0	5658	2006	1371	12478	0	1	0.202219
ADL3-1	5658	729	622	12478	0	1	0.200038
D4_3-1	5658	3681	2235	12478	0	1	0.199759
DIV_3-0	5658	519	483	12478	0	1	0.19969
G9-0	5658	5439	3079	12478	0	1	0.198925
F9-0	5658	1794	1245	12478	0	1	0.197996
G1-0	5658	4104	2434	12478	0	1	0.19637
DI_6-3	5658	1138	865	12478	0	1	0.195143
G8-1	5658	914	722	12478	0	1	0.190029
F15-0	5658	988	765	12478	0	1	0.188993
B8-0	5658	2838	1774	12478	0	1	0.187082
B2_1-1	5658	2823	1764	12478	0	1	0.186202
DI_3-2	5658	1130	843	12478	0	1	0.185458
DIII_21-4	5658	769	625	12478	0	1	0.184965
C8_1-3	5658	1002	766	12478	0	1	0.184615
F14-0	5658	1313	947	12478	0	1	0.184481
C6_8-1	5658	1331	956	12478	0	1	0.183815
C6_4-1	5658	1498	1049	12478	0	1	0.183135
DI_2-3	5658	760	616	12478	0	1	0.182674
DIV_2-0	5658	540	472	12478	0	1	0.179704
C5-1	5658	1260	907	12478	0	1	0.179345
ADL11-1	5658	471	423	12478	0	1	0.176902
DI_2-4	5658	621	520	12478	0	1	0.176491
DI_9-3	5658	773	611	12478	0	1	0.173957
D5-0	5658	382	358	12478	0	1	0.172679
ADL13-1	5658	449	403	12478	0	1	0.172354
C6_1-1	5658	1952	1273	12478	0	1	0.171893
DI_9-2	5658	506	440	12478	0	1	0.171846
DIII_1-4	5658	1065	781	12478	0	1	0.171748
ADL5-0	5658	452	403	12478	0	1	0.170631
C6_20-1	5658	841	647	12478	0	1	0.170579
C6_7-1	5658	1884	1232	12478	0	1	0.169834
G11-1	5658	1090	789	12478	0	1	0.168051
DI_3-3	5658	1299	907	12478	0	1	0.167618
C8_8-3	5658	435	387	12478	0	1	0.166533
G14-5	5658	1003	735	12478	0	1	0.165907
DI_5-3	5658	965	712	12478	0	1	0.165386
DIII_8-4	5658	938	696	12478	0	1	0.165259
DI_1-1	5658	504	430	12478	0	1	0.164737
C12-1	5658	1859	1207	12478	0	1	0.164593
B1-3	5658	2111	1339	12478	0	1	0.163937
F11-1	5658	1246	869	12478	0	1	0.163241
D4_12-1	5658	2328	1447	12478	0	1	0.161739
C21-2	5658	4562	2551	12478	0	1	0.161255
DIII_24-4	5658	720	559	12478	0	1	0.16053
C8_SUM-4	5658	462	396	12478	0	1	0.159011
DIII_21-5	5658	1308	895	12478	0	1	0.158657
DIII_24-2	5658	494	415	12478	0	1	0.157686
DI_10-3	5658	661	519	12478	0	1	0.157602
C6_SUM-4	5658	951	690	12478	0	1	0.157002
DI_6-4	5658	689	535	12478	0	1	0.156878
C6_5-1	5658	1282	877	12478	0	1	0.156778
DIII_24-3	5658	510	424	12478	0	1	0.156716
C8_7-2	5658	940	683	12478	0	1	0.156615
C8_8-2	5658	1135	794	12478	0	1	0.156388
C8_SUM-3	5658	867	640	12478	0	1	0.156295
DIII_23-4	5658	886	651	12478	0	1	0.156231
ADL3-0	5658	334	307	12478	0	1	0.155146
C10A-3	5658	4427	2467	12478	0	1	0.15465
G3-1	5658	934	675	12478	0	1	0.153847
G6-1	5658	796	594	12478	0	1	0.153525
A4B-4	5658	1259	856	12478	0	1	0.152392
DIII_19-4	5658	1010	716	12478	0	1	0.152294
DIII_10-4	5658	1129	781	12478	0	1	0.150994
BII-3	5658	757	567	12478	0	1	0.150886
DIII_2-5	5658	1810	1150	12478	0	1	0.150523
DIII_15-4	5658	582	461	12478	0	1	0.150468
DIII_16-4	5658	754	564	12478	0	1	0.150059
C6_SUM-6	5658	397	342	12478	0	1	0.148576
DIII_15-5	5658	1552	1007	12478	0	1	0.147933
G14-6	5658	1691	1080	12478	0	1	0.147323
C10A-4	5658	1153	787	12478	0	1	0.146858
C6_11-1	5658	792	580	12478	0	1	0.14584
DIII_9-1	5658	650	496	12478	0	1	0.145807
C6_SUM-5	5658	604	468	12478	0	1	0.145607
C8_SUM-2	5658	1611	1031	12478	0	1	0.144271
B9-0	5658	897	637	12478	0	1	0.14351
ADL7-1	5658	548	431	12478	0	1	0.143388
F1_A-0	5658	9606	4730	12478	0	1	0.143136
F1_C-1	5658	7408	3795	12478	0	1	0.142884
DIII_24-5	5658	1916	1188	12478	0	1	0.142538
DI_1-3	5658	1260	838	12478	0	1	0.142478
DIII_7-4	5658	991	688	12478	0	1	0.142079
G13-0	5658	3505	1985	12478	0	1	0.141734
C6_6-1	5658	577	446	12478	0	1	0.141326
B3-1	5658	647	487	12478	0	1	0.140579
C6_3-1	5658	3911	2176	12478	0	1	0.139714
DIIB_9-4	5658	2002	1224	12478	0	1	0.1387
DIII_6-4	5658	811	579	12478	0	1	0.13796
C8_7-3	5658	343	294	12478	0	1	0.136337
DIII_24-1	5658	289	258	12478	0	1	0.135876
C9-3	5658	477	378	12478	0	1	0.135766
DIIA_6-5	5658	1726	1073	12478	0	1	0.135395
ADL9-1	5658	241	225	12478	0	1	0.13536
DI_8-4	5658	1006	683	12478	0	1	0.13413
DIII_2-4	5658	623	463	12478	0	1	0.133421
DI_7-2	5658	2450	1440	12478	0	1	0.133361
B3-2	5658	1240	809	12478	0	1	0.13277
DIII_23-5	5658	2471	1449	12478	0	1	0.132721
DIIA_6-4	5658	1445	919	12478	0	1	0.132705
ADL4-0	5658	392	321	12478	0	1	0.132202
F7C-9	5658	1059	709	12478	0	1	0.13217
G10-1	5658	1552	974	12478	0	1	0.131836
DIII_21-3	5658	236	218	12478	0	1	0.131165
DIII_4-5	5658	1360	869	12478	0	1	0.130346
ADL6-1	5658	300	260	12478	0	1	0.130282
C13_2-1	5658	297	258	12478	0	1	0.130247
G14-4	5658	284	249	12478	0	1	0.129771
C2-2	5658	913	623	12478	0	1	0.129206
DIII_16-3	5658	405	325	12478	0	1	0.128412
DIIB_6-5	5658	1372	871	12478	0	1	0.128074
DIII_4-4	5658	605	445	12478	0	1	0.127915
DIII_8-3	5658	468	363	12478	0	1	0.127762
DI_4-3	5658	860	591	12478	0	1	0.12776
G12-1	5658	2034	1215	12478	0	1	0.127569
DIII_17-4	5658	1035	684	12478	0	1	0.125313
BI-4	5658	3953	2150	12478	0	1	0.123725
DIII_15-3	5658	244	217	12478	0	1	0.123659
BI-2	5658	391	311	12478	0	1	0.123545
DIII_25-4	5658	1129	731	12478	0	1	0.122935
C11A-4	5658	1209	774	12478	0	1	0.122879
DIII_14-4	5658	912	612	12478	0	1	0.122748
F6_1-0	5658	6953	3531	12478	0	1	0.122586
DIII_9-4	5658	1268	805	12478	0	1	0.122564
BII-4	5658	4932	2608	12478	0	1	0.122371
C8_SUM-5	5658	252	221	12478	0	1	0.122146
C14-1	5658	566	414	12478	0	1	0.12173
DIIB_6-4	5658	1745	1052	12478	0	1	0.121029
DI_7-3	5658	1970	1167	12478	0	1	0.12085
DIII_9-3	5658	1146	736	12478	0	1	0.120601
A2-2	5658	6766	3441	12478	0	1	0.120535
COUNTRY-46	5658	2417	1391	12478	0	1	0.120183
C8_11-2	5658	704	491	12478	0	1	0.119852
DIIB_7-4	5658	1029	671	12478	0	1	0.119629
C17B_1-4	5658	4271	2289	12478	0	1	0.119552
DIII_18-4	5658	559	407	12478	0	1	0.119477
C6_15-1	5658	1034	673	12478	0	1	0.11921
ADL10-1	5658	173	164	12478	0	1	0.117789
B6-0	5658	769	524	12478	0	1	0.117353
DIII_23-3	5658	344	275	12478	0	1	0.117017
C13_3-1	5658	192	176	12478	0	1	0.116322
BI-3	5658	501	369	12478	0	1	0.116302
DIII_17-3	5658	399	308	12478	0	1	0.116276
B4-1	5658	675	469	12478	0	1	0.11595
ADL7-0	5658	191	175	12478	0	1	0.115905
ADL12-1	5658	164	156	12478	0	1	0.115394
ADL14-0	5658	744	507	12478	0	1	0.115331
DIIA_2-4	5658	1022	659	12478	0	1	0.11482
DIII_1-3	5658	570	407	12478	0	1	0.114527
ADL4-1	5658	775	522	12478	0	1	0.113779
C2-4	5658	265	222	12478	0	1	0.113711
DIII_11-4	5658	1546	933	12478	0	1	0.113351
C6_14-1	5658	438	328	12478	0	1	0.113184
BII-2	5658	351	275	12478	0	1	0.112788
DIII_2-3	5658	211	186	12478	0	1	0.112776
C8_6-2	5658	1343	826	12478	0	1	0.112736
G14-3	5658	187	169	12478	0	1	0.111572
DIIA_5-4	5658	1137	715	12478	0	1	0.111565
C6_SUM-7	5658	210	184	12478	0	1	0.111104
NQ6-0	5658	1059	671	12478	0	1	0.110219
DIIB_2-3	5658	559	395	12478	0	1	0.110138
C8_8-9	5658	204	179	12478	0	1	0.109805
C8_6-3	5658	285	231	12478	0	1	0.109664
DIII_8-5	5658	1885	1098	12478	0	1	0.109356
G4-1	5658	1610	957	12478	0	1	0.108991
DIIA_4-4	5658	1285	788	12478	0	1	0.108756
DI_7-1	5658	827	542	12478	0	1	0.108074
ADL2-0	5658	197	173	12478	0	1	0.108058
C1-4	5658	960	614	12478	0	1	0.107949
DIIB_2-4	5658	752	500	12478	0	1	0.107566
C6_SUM-3	5658	1376	833	12478	0	1	0.107449
DIIA_7-4	5658	3097	1692	12478	0	1	0.107218
C17A_1-1	5658	510	363	12478	0	1	0.107119
DIIB_7-3	5658	445	325	12478	0	1	0.106964
DIIA_10-7	5658	1265	772	12478	0	1	0.105818
DIIB_1-4	5658	1865	1080	12478	0	1	0.105805
C17F-1	5658	5278	2716	12478	0	1	0.10517
DIIB_10-1	5658	729	483	12478	0	1	0.104632
DIIB_8-5	5658	1695	991	12478	0	1	0.104507
F11-9	5658	670	449	12478	0	1	0.103694
C8_11-3	5658	205	174	12478	0	1	0.102635
DIII_1-2	5658	285	224	12478	0	1	0.102121
DI_8-3	5658	1094	675	12478	0	1	0.101852
C11A-3	5658	3062	1660	12478	0	1	0.101595
F10-9	5658	840	539	12478	0	1	0.10158
DIII_4-3	5658	194	166	12478	0	1	0.101538
A5-1	5658	2265	1270	12478	0	1	0.101473
DIII_16-5	5658	1937	1106	12478	0	1	0.101219
DIII_7-1	5658	298	231	12478	0	1	0.101087
B5-0	5658	1004	626	12478	0	1	0.101054
C12-9	5658	389	285	12478	0	1	0.100608
DIIA_9-4	5658	1842	1056	12478	0	1	0.100189
ADL13-0	5658	145	132	12478	0	1	0.0995173
B5-1	5658	2338	1301	12478	0	1	0.0993684
C13_7-1	5658	634	423	12478	0	1	0.0993417
DIIB_8-7	5658	478	335	12478	0	1	0.0991841
DIII_10-3	5658	588	397	12478	0	1	0.0990484
DIIA_2-3	5658	671	443	12478	0	1	0.0990151
A4B-3	5658	2753	1503	12478	0	1	0.0988728
DIII_19-5	5658	2183	1223	12478	0	1	0.0987886
C8_2-2	5658	302	231	12478	0	1	0.0985322
DI_8-5	5658	289	223	12478	0	1	0.098417
DIIB_10-4	5658	2287	1273	12478	0	1	0.0981902
C8_7-9	5658	220	180	12478	0	1	0.0981546
G7-1	5658	1241	745	12478	0	1	0.0980522
B3-0	5658	241	193	12478	0	1	0.0979291
DIIB_3-7	5658	738	478	12478	0	1	0.0978352
DIIA_4-3	5658	1145	694	12478	0	1	0.0974812
DIIA_4-1	5658	327	245	12478	0	1	0.0974728
C8_6-9	5658	314	237	12478	0	1	0.0972531
ADL1-1	5658	137	125	12478	0	1	0.0971385
C8_4-3	5658	158	139	12478	0	1	0.096977
DIII_18-5	5658	1350	799	12478	0	1	0.096841
DIII_23-2	5658	233	187	12478	0	1	0.0967422
DIII_1-5	5658	2525	1385	12478	0	1	0.0961944
DIIB_9-5	5658	886	555	12478	0	1	0.0960587
DIII_8-2	5658	268	208	12478	0	1	0.0960295
DI_10-4	5658	265	206	12478	0	1	0.0958454
F13C_2-999	5658	533	362	12478	0	1	0.0957841
C8_SUM-6	5658	121	113	12478	0	1	0.0954998
DI_5-1	5658	315	235	12478	0	1	0.0945848
F3-99	5658	853	535	12478	0	1	0.0945473
DIII_10-2	5658	450	313	12478	0	1	0.0940713
C8_24-2	5658	343	251	12478	0	1	0.0939993
C7-4	5658	721	463	12478	0	1	0.0938797
DIII_19-3	5658	351	255	12478	0	1	0.0933152
DIII_22-4	5658	1119	673	12478	0	1	0.0933048
NQ5-5	5658	841	526	12478	0	1	0.0928853
DIIB_8-4	5658	1442	838	12478	0	1	0.0927228
A1-1	5658	8446	4099	12478	0	1	0.0926853
B1-1	5658	974	596	12478	0	1	0.0926249
DIII_5-1	5658	265	203	12478	0	1	0.0924957
DIII_14-3	5658	488	332	12478	0	1	0.0919468
C15C_1-1	5658	5090	2588	12478	0	1	0.0917186
C8_14-3	5658	187	154	12478	0	1	0.0916975
C2-3	5658	427	297	12478	0	1	0.0915463
C6_SUM-8	5658	113	105	12478	0	1	0.0913601
C6_13-1	5658	942	577	12478	0	1	0.0913183
DIII_8-1	5658	183	151	12478	0	1	0.0910906
DI_4-4	5658	294	219	12478	0	1	0.090945
DIIB_3-5	5658	1684	956	12478	0	1	0.0906541
DIII_18-2	5658	161	136	12478	0	1	0.0898612
DIII_21-2	5658	199	160	12478	0	1	0.0896512
F16-9	5658	618	401	12478	0	1	0.0896113
C8_4-2	5658	356	254	12478	0	1	0.0895175
DIIA_8-7	5658	1295	756	12478	0	1	0.0890992
DIII_18-3	5658	195	157	12478	0	1	0.0890116
DIII_17-2	5658	300	220	12478	0	1	0.0882449
DIII_20-4	5658	1090	649	12478	0	1	0.0882312
DIIA_6-7	5658	554	364	12478	0	1	0.0881549
DIII_22-1	5658	569	372	12478	0	1	0.0879647
DIII_9-2	5658	1265	737	12478	0	1	0.0871504
D4_8-1	5658	2379	1291	12478	0	1	0.0869912
ADL8-1	5658	95	90	12478	0	1	0.0869032
C8_14-2	5658	579	376	12478	0	1	0.0868295
C8_3-3	5658	155	130	12478	0	1	0.0867953
C8_2-3	5658	132	115	12478	0	1	0.0867734
DIII_6-5	5658	1749	980	12478	0	1	0.0866846
C11B-1	5658	797	493	12478	0	1	0.0866444
DIII_16-1	5658	174	142	12478	0	1	0.0866294
G13-1	5658	3127	1650	12478	0	1	0.0862188
DIII_21-1	5658	186	149	12478	0	1	0.0858999
DIIB_1-5	5658	1765	986	12478	0	1	0.0857754
DIII_3-3	5658	674	426	12478	0	1	0.0857316
C8_17-3	5658	96	90	12478	0	1	0.0856175
DIII_6-3	5658	257	192	12478	0	1	0.0855372
DIIB_4-3	5658	564	366	12478	0	1	0.0854426
C6_19-1	5658	234	178	12478	0	1	0.0853205
DIII_2-2	5658	138	118	12478	0	1	0.0853167
F9-9	5658	954	573	12478	0	1	0.0850697
DIII_16-2	5658	278	204	12478	0	1	0.0850164
C8_11-9	5658	157	130	12478	0	1	0.0849379
DIII_10-1	5658	185	147	12478	0	1	0.0840682
C17A_1-7	5658	403	275	12478	0	1	0.0840156
DIII_15-2	5658	144	121	12478	0	1	0.0839618
NQ5-0	5658	647	409	12478	0	1	0.0839484
C6_12-1	5658	218	167	12478	0	1	0.0837369
C13_11-1	5658	5126	2580	12478	0	1	0.0836604
DIIA_6-6	5658	1153	673	12478	0	1	0.0834866
DIIB_6-7	5658	421	284	12478	0	1	0.0830085
DIII_14-2	5658	314	223	12478	0	1	0.0828635
C3-3	5658	517	337	12478	0	1	0.0828559
DIIA_2-1	5658	143	119	12478	0	1	0.0819123
DIV_2-1	5658	6910	3386	12478	0	1	0.0818487
DIIB_4-4	5658	1540	865	12478	0	1	0.0815909
C13_5-1	5658	131	111	12478	0	1	0.0814988
C3-6	5658	125	107	12478	0	1	0.0813435
DIIC_4-4	5658	1963	1074	12478	0	1	0.0813094
C8_2-9	5658	136	114	12478	0	1	0.0811391
C9-2	5658	155	126	12478	0	1	0.0809815
NQ2-0	5658	1477	830	12478	0	1	0.079868
C2-9	5658	182	142	12478	0	1	0.0798607
DIIB_3-4	5658	1119	649	12478	0	1	0.0797826
C3-4	5658	290	206	12478	0	1	0.079603
DIIB_1-7	5658	364	248	12478	0	1	0.0793479
DIII_5-3	5658	258	187	12478	0	1	0.0792053
DIIC_8-4	5658	1508	844	12478	0	1	0.0791264
DIII_1-1	5658	169	133	12478	0	1	0.0785067
C8_14-9	5658	145	118	12478	0	1	0.0784877
DIII_3-1	5658	306	214	12478	0	1	0.0783203
ADL6-0	5658	77	73	12478	0	1	0.0782897
C8_26-9	5658	102	90	12478	0	1	0.0782172
C6_SUM-9	5658	66	65	12478	0	1	0.0778399
F8B-0	5658	410	272	12478	0	1	0.0777439
DIII_12-4	5658	856	510	12478	0	1	0.0776059
NQ3-0	5658	2314	1236	12478	0	1	0.077349
C8_1-2	5658	1916	1042	12478	0	1	0.0773446
ADL11-0	5658	82	76	12478	0	1	0.0773406
C8_25-9	5658	100	88	12478	0	1	0.0770155
B1-4	5658	705	430	12478	0	1	0.076924
C13_7-9	5658	131	108	12478	0	1	0.0767605
C6_10-1	5658	740	448	12478	0	1	0.0766462
C13_4-9	5658	128	106	12478	0	1	0.0766234
C13_9-9	5658	128	106	12478	0	1	0.0766234
DIII_19-1	5658	136	111	12478	0	1	0.0764877
DIII_14-1	5658	178	137	12478	0	1	0.0764143
DIIB_7-1	5658	183	140	12478	0	1	0.0763599
DIIB_8-6	5658	1403	786	12478	0	1	0.07635
F6_6-9	5658	402	266	12478	0	1	0.0763247
F6_10-9	5658	397	263	12478	0	1	0.0761158
C7-99	5658	940	551	12478	0	1	0.076102
C13_2-9	5658	127	105	12478	0	1	0.0760447
C13_3-9	5658	127	105	12478	0	1	0.0760447
C13_5-9	5658	127	105	12478	0	1	0.0760447
G14-1	5658	70	67	12478	0	1	0.0759968
B6-9	5658	174	134	12478	0	1	0.0756466
DIIA_1-4	5658	1055	609	12478	0	1	0.075583
C8_9-3	5658	166	129	12478	0	1	0.0754943
DIIB_7-5	5658	2417	1281	12478	0	1	0.0753752
C13_8-9	5658	131	107	12478	0	1	0.0751811
C13_6-9	5658	128	105	12478	0	1	0.0750257
G14-2	5658	75	70	12478	0	1	0.0749609
C13_10-9	5658	136	110	12478	0	1	0.0749372
G2-0	5658	5080	2532	12478	0	1	0.0748832
C13_11-9	5658	126	103	12478	0	1	0.0738526
B2_3-0	5658	9185	4367	12478	0	1	0.0738424
C8_24-9	5658	160	124	12478	0	1	0.0736166
C13_1-9	5658	131	106	12478	0	1	0.0736016
DIII_4-2	5658	133	107	12478	0	1	0.073198
C6_8-9	5658	78	71	12478	0	1	0.0727782
C1-5	5658	390	257	12478	1.11022e-16	1	0.0741592
F7-5	5658	452	291	12478	1.11022e-16	1	0.0741348
DIIC_6-4	5658	2296	1219	12478	1.11022e-16	1	0.0739112
G9-1	5658	1243	701	12478	1.11022e-16	1	0.0738434
C8_1-9	5658	127	103	12478	1.11022e-16	1	0.072837
C8_9-2	5658	384	253	12478	2.22045e-16	1	0.0735252
B8-9	5658	216	157	12478	2.22045e-16	1	0.0728934
DIIA_5-1	5658	211	154	12478	2.22045e-16	1	0.072822
C9-9	5658	268	187	12478	2.22045e-16	1	0.0727102
C8_10-9	5658	140	111	12478	2.22045e-16	1	0.0726272
C8_9-9	5658	129	104	12478	2.22045e-16	1	0.0724242
C8_17-9	5658	94	81	12478	2.22045e-16	1	0.071449
F6_2-9	5658	393	257	12478	3.33067e-16	1	0.0726309
C5-9	5658	368	243	12478	4.44089e-16	1	0.072445
F8A-0	5658	456	291	12478	4.44089e-16	1	0.0722652
B4-2	5658	3404	1743	12478	4.44089e-16	1	0.0721046
C8_10-2	5658	276	191	12478	4.44089e-16	1	0.0720799
C3-5	5658	202	148	12478	4.44089e-16	1	0.0719513
DIII_6-1	5658	135	107	12478	4.44089e-16	1	0.0712485
DIIB_5-1	5658	648	393	12478	6.66134e-16	1	0.0719501
ADL14-1	5658	95	81	12478	6.66134e-16	1	0.070235
C6_1-9	5658	76	68	12478	6.66134e-16	1	0.0693929
DIII_19-2	5658	249	175	12478	8.88178e-16	1	0.0714785
DIII_17-5	5658	2228	1179	12478	1.55431e-15	1	0.0709284
C8_17-2	5658	135	106	12478	2.44249e-15	1	0.0696923
DIII_4-1	5658	124	99	12478	2.66454e-15	1	0.0694198
C2-1	5658	1791	965	12478	3.10862e-15	1	0.0701991
DIII_3-4	5658	1367	756	12478	3.33067e-15	1	0.0701744
C8_22-9	5658	80	70	12478	3.33067e-15	1	0.0680224
DIII_5-5	5658	1044	594	12478	3.55271e-15	1	0.0701226
C8_21-9	5658	83	72	12478	3.66374e-15	1	0.0680567
F6_1-9	5658	369	241	12478	3.77476e-15	1	0.0700183
DIII_23-1	5658	126	100	12478	3.9968e-15	1	0.0690222
C8_23-9	5658	86	74	12478	3.9968e-15	1	0.0681119
DIIB_10-3	5658	1354	749	12478	4.21885e-15	1	0.0698972
DIIC_7-4	5658	1431	787	12478	4.66294e-15	1	0.0697859
C8_3-9	5658	112	91	12478	4.66294e-15	1	0.0686412
C6_9-9	5658	73	65	12478	4.77396e-15	1	0.0673347
C8_13-9	5658	97	81	12478	7.21645e-15	1	0.0678505
DIIA_10-4	5658	1182	662	12478	7.32747e-15	1	0.069286
C6_12-9	5658	85	73	12478	7.54952e-15	1	0.0674389
C8_10-3	5658	85	73	12478	7.54952e-15	1	0.0674389
C8_25-3	5658	69	62	12478	7.54952e-15	1	0.0666726
C6_11-9	5658	72	64	12478	9.4369e-15	1	0.0666363
C13_6-1	5658	127	100	12478	1.04361e-14	1	0.0680254
ADL9-0	5658	65	59	12478	1.13243e-14	1	0.0660296
C1-3	5658	5607	2754	12478	1.17684e-14	1	0.0684709
F3-2	5658	569	347	12478	1.29896e-14	1	0.0686732
DIIB_5-4	5658	2564	1334	12478	1.57652e-14	1	0.0682826
DIIC_10-4	5658	1595	865	12478	1.59872e-14	1	0.0683502
C6_3-9	5658	71	63	12478	1.86517e-14	1	0.0659315
C6_16-9	5658	77	67	12478	2.44249e-14	1	0.0659558
C8_18-9	5658	80	69	12478	2.62013e-14	1	0.0660054
COUNTRY-35	5658	2145	1131	12478	2.9754e-14	1	0.0675744
NQ4-0	5658	171	126	12478	3.45279e-14	1	0.0671041
C8_15-9	5658	100	82	12478	3.88578e-14	1	0.0661825
C6_15-9	5658	73	64	12478	4.25215e-14	1	0.0652238
D4_7-9	5658	268	182	12478	4.26326e-14	1	0.067158
F8B-9	5658	226	158	12478	4.45199e-14	1	0.067025
C8_12-2	5658	108	87	12478	4.90719e-14	1	0.06609
C8_3-2	5658	371	239	12478	4.95159e-14	1	0.06708
C8_20-9	5658	79	68	12478	5.02931e-14	1	0.0653099
DIII_6-2	5658	216	152	12478	5.66214e-14	1	0.066722
NQ8-2	5658	6346	3084	12478	6.19504e-14	1	0.0664894
F12A-0	5658	280	188	12478	8.72635e-14	1	0.0663428
C6_5-9	5658	78	67	12478	9.62563e-14	1	0.0646082
C8_19-9	5658	81	69	12478	9.85878e-14	1	0.0646904
C14-9	5658	217	152	12478	1.05027e-13	1	0.0660124
C6_13-9	5658	65	58	12478	1.18017e-13	1	0.0637933
DIII_17-1	5658	188	135	12478	1.21791e-13	1	0.0657493
C8_4-9	5658	98	80	12478	1.29008e-13	1	0.0648556
C6_14-9	5658	71	62	12478	1.60982e-13	1	0.0637912
C6_19-9	5658	74	64	12478	1.75193e-13	1	0.0638335
C6_20-9	5658	74	64	12478	1.75193e-13	1	0.0638335
C6_2-9	5658	80	68	12478	1.8674e-13	1	0.0639884
C8_16-9	5658	80	68	12478	1.8674e-13	1	0.0639884
C6_10-9	5658	67	59	12478	2.77334e-13	1	0.0630442
C8_16-2	5658	105	84	12478	2.80664e-13	1	0.0641297
DIIA_2-2	5658	409	257	12478	3.73701e-13	1	0.0646839
C13_9-1	5658	53	49	12478	3.73923e-13	1	0.0618038
C6_18-9	5658	72	62	12478	6.45706e-13	1	0.0623855
C6_4-9	5658	72	62	12478	6.45706e-13	1	0.0623855
DIIC_1-4	5658	2159	1129	12478	6.51701e-13	1	0.0638479
C17A_1-2	5658	922	522	12478	6.59028e-13	1	0.0639578
DIII_5-4	5658	407	255	12478	7.40741e-13	1	0.0638466
ADL14-9	5658	95	77	12478	7.6783e-13	1	0.0628269
C1-6	5658	167	121	12478	8.18901e-13	1	0.0634283
F10-1	5658	240	163	12478	9.05276e-13	1	0.0634978
F7-4	5658	2510	1296	12478	9.15934e-13	1	0.0633989
C6_9-1	5658	228	156	12478	1.09956e-12	1	0.0632419
DIIC_9-4	5658	1354	736	12478	1.1906e-12	1	0.0631686
DIII_18-1	5658	121	93	12478	1.22902e-12	1	0.0626447
C6_6-9	5658	77	65	12478	1.25078e-12	1	0.0618446
DI_6-5	5658	262	175	12478	1.28053e-12	1	0.063101
F7-6	5658	478	292	12478	1.33737e-12	1	0.0631192
DIIC_5-4	5658	2122	1109	12478	1.38722e-12	1	0.062906
NQ6-5	5658	1001	560	12478	1.54299e-12	1	0.062884
DIII_7-3	5658	819	468	12478	1.65734e-12	1	0.0628174
DIII_2-1	5658	123	94	12478	1.68821e-12	1	0.0622901
F7-7	5658	286	188	12478	1.75493e-12	1	0.0627327
D4_4-9	5658	194	136	12478	1.90115e-12	1	0.0625015
NQ4-5	5658	1064	591	12478	1.97398e-12	1	0.0625647
DIII_5-2	5658	299	195	12478	2.04647e-12	1	0.06255
DIII_15-1	5658	104	82	12478	2.33469e-12	1	0.0616962
B9-9	5658	480	292	12478	2.70339e-12	1	0.0622337
DIIC_2-4	5658	1671	889	12478	2.77023e-12	1	0.0620672
B4-0	5658	109	85	12478	2.80387e-12	1	0.0615444
F6_7-9	5658	351	223	12478	2.84239e-12	1	0.0621593
DIIA_8-4	5658	1444	778	12478	2.93365e-12	1	0.0620165
DIII_12-5	5658	1942	1020	12478	3.06299e-12	1	0.0619148
F15-9	5658	430	265	12478	3.81506e-12	1	0.0617962
C8_12-9	5658	81	67	12478	3.89344e-12	1	0.0606813
C8_13-2	5658	139	103	12478	4.21274e-12	1	0.06131
DIIA_3-4	5658	2785	1421	12478	5.28755e-12	1	0.061153
C6_18-1	5658	1093	603	12478	5.92237e-12	1	0.061153
B3-9	5658	128	96	12478	6.83154e-12	1	0.0606469
ADL12-0	5658	59	52	12478	6.92701e-12	1	0.0592467
DIII_11-3	5658	1200	655	12478	9.38183e-12	1	0.0605405
DIII_25-1	5658	470	284	12478	1.60435e-11	1	0.0599358
ADL10-0	5658	47	43	12478	2.71032e-11	1	0.0569964
DIV_2-9	5658	331	209	12478	3.21567e-11	1	0.0590169
DIIB_6-6	5658	1177	640	12478	4.20189e-11	1	0.0585493
DIIC_8-7	5658	2649	1348	12478	6.60744e-11	1	0.0578066
DIII_13-3	5658	320	202	12478	7.14293e-11	1	0.0579464
C6_17-9	5658	76	62	12478	7.97885e-11	1	0.0569787
DIIB_4-1	5658	238	157	12478	8.01199e-11	1	0.0577646
C8_13-3	5658	52	46	12478	8.85518e-11	1	0.056029
C8_5-9	5658	84	67	12478	9.42668e-11	1	0.056917
DIIC_1-1	5658	1496	794	12478	1.00828e-10	1	0.0573173
DIIB_3-6	5658	1384	739	12478	1.16563e-10	1	0.0571291
F8A-9	5658	228	151	12478	1.18245e-10	1	0.0572321
BII-1	5658	189	129	12478	1.29238e-10	1	0.0570719
DIIB_9-6	5658	662	379	12478	1.82397e-10	1	0.0566129
DIIA_10-5	5658	2227	1144	12478	1.84281e-10	1	0.0564169
DIIB_7-2	5658	328	205	12478	1.88017e-10	1	0.0566228
DIIC_3-4	5658	1313	703	12478	1.88293e-10	1	0.0564698
G6-9	5658	136	98	12478	2.03867e-10	1	0.0563318
NQ8-9	5658	65	54	12478	3.5733e-10	1	0.0548482
DIIA_2-5	5658	2644	1339	12478	4.29611e-10	1	0.0551943
DIIB_5-3	5658	1281	685	12478	4.51073e-10	1	0.055238
C13_8-1	5658	43	39	12478	4.53577e-10	1	0.0535731
C19-9	5658	73	59	12478	4.72055e-10	1	0.0546695
DIIC_2-1	5658	1675	876	12478	5.13912e-10	1	0.0550092
C9-4	5658	206	137	12478	5.58556e-10	1	0.0550725
F6_7-1	5658	7080	3378	12478	6.3337e-10	1	0.0544771
F12A-9	5658	228	149	12478	6.69467e-10	1	0.0548282
ADL4-9	5658	214	141	12478	8.3229e-10	1	0.0545128
C6_7-9	5658	69	56	12478	9.7262e-10	1	0.0536475
DIIA_1-1	5658	253	162	12478	1.19662e-09	1	0.0540027
ADL5-9	5658	222	145	12478	1.19967e-09	1	0.0539926
ADL15-9	5658	333	205	12478	1.24311e-09	1	0.053943
DIIB_2-2	5658	556	321	12478	1.37418e-09	1	0.0537472
F1_D-9	5658	217	142	12478	1.47009e-09	1	0.0536975
D4_8-9	5658	192	128	12478	1.62068e-09	1	0.0535442
DIIA_5-2	5658	364	221	12478	1.65423e-09	1	0.0535199
C8_SUM-7	5658	41	37	12478	1.8306e-09	1	0.0517848
C8_25-2	5658	168	114	12478	2.61323e-09	1	0.0528308
C1-999	5658	128	91	12478	2.80421e-09	1	0.0526586
C8_24-3	5658	78	61	12478	2.80832e-09	1	0.0523532
F7C-1	5658	596	340	12478	2.86259e-09	1	0.0526506
DIII_22-3	5658	1076	579	12478	3.53013e-09	1	0.0522452
DIII_14-5	5658	2156	1100	12478	3.58405e-09	1	0.0521137
DIIC_9-7	5658	2347	1190	12478	4.33058e-09	1	0.0518147
DIIC_3-1	5658	492	286	12478	4.38039e-09	1	0.0520368
C4-5	5658	143	99	12478	5.65977e-09	1	0.0516631
DI_2-5	5658	345	209	12478	5.9714e-09	1	0.0516078
DIII_10-5	5658	2298	1165	12478	7.00846e-09	1	0.0510829
A5-8	5658	60	49	12478	7.42418e-09	1	0.0507167
D4_9-9	5658	199	130	12478	8.45425e-09	1	0.0511003
C4-999	5658	116	83	12478	8.52958e-09	1	0.0509963
F2-12	5658	563	321	12478	8.71855e-09	1	0.050966
DI_3-1	5658	406	240	12478	1.04989e-08	1	0.0507239
DIIC_5-1	5658	1731	893	12478	1.16079e-08	1	0.0503442
C13_4-1	5658	62	50	12478	1.17665e-08	1	0.0501092
B2_8-9	5658	108	78	12478	1.21062e-08	1	0.0504489
C6_SUM-10	5658	23	23	12478	1.22823e-08	1	0.0471794
D4_2-9	5658	189	124	12478	1.26616e-08	1	0.0504816
DI_10-5	5658	220	141	12478	1.29405e-08	1	0.0504495
C17C_1-4	5658	736	407	12478	1.51341e-08	1	0.0500651
DIIC_7-7	5658	1492	777	12478	1.61552e-08	1	0.0498489
DIII_25-3	5658	661	369	12478	1.81976e-08	1	0.0497919
C8_26-2	5658	69	54	12478	2.20082e-08	1	0.0493059
DIIB_2-5	5658	2282	1153	12478	2.27071e-08	1	0.0492454
C8_15-3	5658	84	63	12478	2.86299e-08	1	0.0490423
ADL1-0	5658	52	43	12478	3.07047e-08	1	0.0485323
NQ1-0	5658	132	91	12478	3.20824e-08	1	0.049009
C4-6	5658	46	39	12478	3.46532e-08	1	0.0481896
DIIC_1-3	5658	1247	656	12478	3.57449e-08	1	0.0486103
DI_9-1	5658	195	126	12478	3.77081e-08	1	0.0487757
DIIA_7-5	5658	1432	745	12478	4.21141e-08	1	0.048323
C17E-9	5658	145	98	12478	4.61937e-08	1	0.0484454
C8_SUM-8	5658	33	30	12478	4.62549e-08	1	0.0471319
F1_B-9	5658	201	129	12478	4.73385e-08	1	0.0484112
A3-2	5658	595	333	12478	6.54318e-08	1	0.0477471
C8_16-3	5658	29	27	12478	6.64448e-08	1	0.0463035
F1_E-9	5658	211	134	12478	6.68647e-08	1	0.0478507
BI-1	5658	258	159	12478	8.05252e-08	1	0.0475291
G2-9	5658	132	90	12478	8.63315e-08	1	0.0474355
G7-9	5658	125	86	12478	8.81451e-08	1	0.0473967
C8_10-1	5658	134	91	12478	9.80975e-08	1	0.0472294
C17D-9	5658	179	116	12478	1.0257e-07	1	0.0471597
DIIC_3-7	5658	2856	1417	12478	1.03514e-07	1	0.0467414
D4_3-9	5658	136	92	12478	1.1099e-07	1	0.0470291
DIIB_9-9	5658	181	117	12478	1.11105e-07	1	0.0470276
C17B_1-3	5658	44	37	12478	1.22437e-07	1	0.0463001
DIIC_4-1	5658	398	231	12478	1.62924e-07	1	0.0462924
B5-9	5658	137	92	12478	1.88116e-07	1	0.0461585
C18A-9	5658	85	62	12478	2.10305e-07	1	0.0459103
B2_5-9	5658	97	69	12478	2.2155e-07	1	0.0458547
C15B_1-999	5658	1172	614	12478	2.2415e-07	1	0.0455647
C8_21-2	5658	40	34	12478	2.39241e-07	1	0.0451738
DIIA_1-5	5658	2484	1238	12478	2.88714e-07	1	0.0450166
DIIB_9-7	5658	258	157	12478	3.0908e-07	1	0.0452665
F2-99	5658	245	150	12478	3.33095e-07	1	0.0451447
DIIA_5-3	5658	484	273	12478	4.18578e-07	1	0.0446336
B2_9-1	5658	112	77	12478	4.32905e-07	1	0.0447452
C11B-9	5658	175	112	12478	4.42086e-07	1	0.0446949
DIII_7-5	5658	2208	1106	12478	4.62131e-07	1	0.0442114
G9-9	5658	121	82	12478	4.78852e-07	1	0.0445744
B2_9-9	5658	107	74	12478	5.01772e-07	1	0.04449
DIIB_1-9	5658	192	121	12478	5.23931e-07	1	0.0443891
DI_9-9	5658	170	109	12478	5.48983e-07	1	0.0443206
C3-999	5658	102	71	12478	5.76605e-07	1	0.0442481
B2_4-9	5658	97	68	12478	6.55997e-07	1	0.0440218
B2_6-9	5658	97	68	12478	6.55997e-07	1	0.0440218
F1_A-9	5658	127	85	12478	6.79286e-07	1	0.0439674
DIII_13-1	5658	191	120	12478	7.37847e-07	1	0.0437866
C8_23-2	5658	32	28	12478	8.46089e-07	1	0.0429381
DIIB_1-6	5658	1316	679	12478	8.88443e-07	0.999999	0.0431214
DIIC_6-9	5658	229	140	12478	9.16969e-07	1	0.0433724
G8-9	5658	103	71	12478	1.03553e-06	1	0.0432278
DIIA_9-9	5658	181	114	12478	1.15755e-06	0.999999	0.0429883
DIIC_9-9	5658	211	130	12478	1.22944e-06	0.999999	0.0428564
F2-2	5658	2132	1066	12478	1.23091e-06	0.999999	0.042458
G3-9	5658	139	91	12478	1.23356e-06	0.999999	0.0429041
G10-9	5658	123	82	12478	1.36113e-06	0.999999	0.0427364
D4_11-9	5658	143	93	12478	1.46713e-06	0.999999	0.0425884
G1-9	5658	143	93	12478	1.46713e-06	0.999999	0.0425884
DIIA_1-3	5658	413	234	12478	1.78299e-06	0.999999	0.0420513
F7-9	5658	160	102	12478	1.86384e-06	0.999999	0.0421381
ADL2-9	5658	45	36	12478	1.98886e-06	1	0.0418813
DIII_7-2	5658	822	437	12478	1.99862e-06	0.999999	0.0417105
DIIB_2-1	5658	392	223	12478	2.09472e-06	0.999999	0.0417616
C7-3	5658	966	507	12478	2.14537e-06	0.999998	0.0415502
G4-9	5658	115	77	12478	2.19722e-06	0.999999	0.0418714
G14-99	5658	264	157	12478	2.23574e-06	0.999999	0.0417167
DIIA_4-2	5658	813	432	12478	2.45726e-06	0.999998	0.0413251
C17A_1-99	5658	126	83	12478	2.46807e-06	0.999999	0.0416495
C8_8-1	5658	290	170	12478	3.0118e-06	0.999998	0.0411387
C13_10-1	5658	30	26	12478	3.17834e-06	1	0.0407495
G1-1	5658	3097	1513	12478	3.40562e-06	0.999997	0.0405103
DIIC_7-9	5658	203	124	12478	4.0202e-06	0.999998	0.0406595
C8_19-2	5658	41	33	12478	4.19729e-06	0.999999	0.0405328
NQ2-9	5658	129	84	12478	4.3305e-06	0.999998	0.0405939
DIIC_4-9	5658	226	136	12478	4.39623e-06	0.999998	0.0404675
NQ3-9	5658	153	97	12478	4.70916e-06	0.999998	0.0404081
DI_7-9	5658	196	120	12478	4.87162e-06	0.999998	0.0402981
NQ4-4	5658	1537	778	12478	5.41202e-06	0.999996	0.0397094
G11-9	5658	126	82	12478	5.79945e-06	0.999998	0.0400394
C4-4	5658	43	34	12478	6.27129e-06	0.999999	0.039838
D4_10-9	5658	163	102	12478	6.33573e-06	0.999997	0.039825
DIIC_8-9	5658	212	128	12478	6.57576e-06	0.999997	0.0397008
DIII_13-4	5658	957	499	12478	6.72709e-06	0.999995	0.039358
C16B-99	5658	154	97	12478	7.08797e-06	0.999997	0.0396172

## Sheet: Characterinzation clusters 1-10
question-answer	cluster	#_people_cluster	#_people_answer	#_people_cluster_answer	#_people_bonferroni	p-value_OVER	p-value_UNDER	correlation
COUNTRY-31	1	2859	1515	1455	6820	0	1	0.58612
DIIB_7-6	1	2859	3039	2226	6820	0	1	0.569187
DIII_5-6	1	2859	2852	2124	6820	0	1	0.559317
DIII_15-6	1	2859	3368	2336	6820	0	1	0.549257
DIII_18-6	1	2859	3197	2246	6820	0	1	0.539383
DIII_21-6	1	2859	2894	2110	6820	0	1	0.539202
DIII_2-6	1	2859	3654	2435	6820	0	1	0.538177
DIII_24-6	1	2859	3322	2274	6820	0	1	0.524003
DIII_4-6	1	2859	3024	2135	6820	0	1	0.518797
DIII_6-6	1	2859	2889	2023	6820	0	1	0.488266
DIIB_2-6	1	2859	2625	1877	6820	0	1	0.474274
DIIB_9-2	1	2859	2601	1860	6820	0	1	0.470855
DIIA_6-2	1	2859	2444	1758	6820	0	1	0.454526
DIII_8-6	1	2859	2917	1977	6820	0	1	0.452977
DIII_1-6	1	2859	3175	2080	6820	0	1	0.446215
DIIC_9-6	1	2859	2402	1716	6820	0	1	0.441123
DIII_23-6	1	2859	3528	2218	6820	0	1	0.439486
DIII_16-6	1	2859	3018	1996	6820	0	1	0.437245
DIII_19-6	1	2859	3321	2112	6820	0	1	0.427943
DIIB_3-2	1	2859	2208	1595	6820	0	1	0.425117
DIII_14-6	1	2859	3001	1962	6820	0	1	0.421418
DIIC_8-6	1	2859	2231	1583	6820	0	1	0.410271
DIIB_4-6	1	2859	2601	1760	6820	0	1	0.409676
DIIB_6-2	1	2859	2508	1716	6820	0	1	0.40959
DIII_17-6	1	2859	3058	1963	6820	0	1	0.406942
DIIC_6-2	1	2859	1856	1384	6820	0	1	0.404582
DIII_13-6	1	2859	2725	1807	6820	0	1	0.403239
DIIA_3-2	1	2859	1782	1342	6820	0	1	0.402428
DIIA_5-6	1	2859	2545	1708	6820	0	1	0.393912
DIIC_3-6	1	2859	2276	1579	6820	0	1	0.393793
DIII_10-6	1	2859	2806	1823	6820	0	1	0.390523
DIIB_8-2	1	2859	2351	1593	6820	0	1	0.379794
DIIA_1-6	1	2859	2478	1638	6820	0	1	0.370214
DIII_25-6	1	2859	2686	1723	6820	0	1	0.363091
DIIA_7-2	1	2859	1714	1241	6820	0	1	0.357929
DIIA_10-6	1	2859	1601	1180	6820	0	1	0.356758
DIIA_2-6	1	2859	2783	1746	6820	0	1	0.350288
DIIA_8-2	1	2859	1468	1077	6820	0	1	0.33375
DIII_3-6	1	2859	2576	1621	6820	0	1	0.331671
DIIB_1-2	1	2859	1992	1336	6820	0	1	0.327363
DIIC_4-6	1	2859	2088	1383	6820	0	1	0.327332
DIIC_10-6	1	2859	2133	1402	6820	0	1	0.325499
DI_3-4	1	2859	2638	1634	6820	0	1	0.322244
DI_6-2	1	2859	3244	1901	6820	0	1	0.321962
DIIA_9-2	1	2859	1123	868	6820	0	1	0.318275
DIII_22-6	1	2859	2360	1486	6820	0	1	0.310255
DI_10-2	1	2859	2830	1699	6820	0	1	0.309178
F1_E-1	1	2859	941	749	6820	0	1	0.305475
DI_5-4	1	2859	2364	1479	6820	0	1	0.304713
DI_2-2	1	2859	3074	1797	6820	0	1	0.303602
DIIA_4-6	1	2859	2386	1479	6820	0	1	0.29831
DIIC_7-6	1	2859	1417	985	6820	0	1	0.286371
DI_4-2	1	2859	3636	2005	6820	0	1	0.286354
DIII_7-6	1	2859	2536	1527	6820	0	1	0.285226
DIII_11-2	1	2859	1371	956	6820	0	1	0.2827
DIII_12-6	1	2859	2335	1429	6820	0	1	0.281907
DIIB_5-6	1	2859	1816	1161	6820	0	1	0.268727
DI_1-4	1	2859	2099	1296	6820	0	1	0.267874
DI_7-4	1	2859	2539	1481	6820	0	1	0.256107
DI_9-4	1	2859	1891	1159	6820	0	1	0.243142
DIIB_10-2	1	2859	813	600	6820	0	1	0.237689
D4_8-0	1	2859	5668	2674	6820	0	1	0.23629
DIIC_1-2	1	2859	1084	742	6820	0	1	0.233729
DIII_12-2	1	2859	753	560	6820	0	1	0.231675
DIIC_5-2	1	2859	1182	790	6820	0	1	0.231197
DI_8-2	1	2859	3018	1647	6820	0	1	0.228444
DIII_20-6	1	2859	2393	1365	6820	0	1	0.225299
DIII_9-6	1	2859	2293	1310	6820	0	1	0.219376
DIII_20-2	1	2859	662	482	6820	0	1	0.205251
DIIC_2-2	1	2859	1142	736	6820	0	1	0.20475
DIIC_7-2	1	2859	1276	799	6820	0	1	0.201229
DIIC_2-6	1	2859	1267	793	6820	0	1	0.200077
DIII_7-2	1	2859	385	316	6820	0	1	0.199064
DIII_9-2	1	2859	528	388	6820	0	1	0.185306
DIIC_5-6	1	2859	1242	760	6820	0	1	0.184288
D5-2	1	2859	4023	1987	6820	0	1	0.181566
DIIC_10-2	1	2859	507	366	6820	0	1	0.173841
G14-7	1	2859	1617	915	6820	0	1	0.165691
DIIA_9-6	1	2859	1658	933	6820	0	1	0.164841
DIIC_1-6	1	2859	1327	774	6820	0	1	0.163423
DIIB_5-2	1	2859	658	435	6820	0	1	0.160191
DIIB_1-6	1	2859	637	418	6820	0	1	0.154163
DIIA_4-2	1	2859	381	276	6820	0	1	0.150458
DIIB_10-6	1	2859	1793	974	6820	0	1	0.150102
DIII_11-6	1	2859	1650	898	6820	0	1	0.143153
DIIA_10-2	1	2859	1331	746	6820	0	1	0.140986
F7-4	1	2859	1214	689	6820	0	1	0.139897
F10-3	1	2859	5730	2570	6820	0	1	0.136185
DI_8-4	1	2859	323	230	6820	0	1	0.132339
C17B_1-5	1	2859	4471	2081	6820	0	1	0.129275
B4-3	1	2859	4901	2243	6820	0	1	0.124542
G2-0	1	2859	2548	1267	6820	0	1	0.122152
DIV_2-1	1	2859	3524	1680	6820	0	1	0.120542
DIIA_1-2	1	2859	234	171	6820	0	1	0.119019
C15C_1-3	1	2859	757	443	6820	0	1	0.118872
F2-2	1	2859	1066	590	6820	0	1	0.117118
DIII_10-2	1	2859	137	112	6820	0	1	0.115577
DIIB_4-2	1	2859	272	190	6820	0	1	0.115374
DIIB_8-6	1	2859	617	370	6820	0	1	0.11535
DIII_22-2	1	2859	635	375	6820	0	1	0.111265
DIII_13-2	1	2859	202	148	6820	0	1	0.110988
F1_C-0	1	2859	3134	1498	6820	0	1	0.109835
DIIB_6-6	1	2859	537	324	6820	0	1	0.109103
DIII_7-3	1	2859	351	228	6820	0	1	0.108749
DIII_25-2	1	2859	387	243	6820	0	1	0.103739
D4_5-1	1	2859	1087	582	6820	0	1	0.102552
DIIB_3-6	1	2859	645	371	6820	0	1	0.102169
C11A-2	1	2859	3307	1548	6820	1.22125e-15	1	0.0961326
F13C_2-1	1	2859	406	246	6820	4.66294e-15	1	0.0951974
NQ1-1	1	2859	3681	1699	6820	9.10383e-15	1	0.0929453
G14-8	1	2859	2530	1212	6820	9.76996e-15	1	0.0931368
DIIC_8-2	1	2859	519	301	6820	1.32117e-14	1	0.0935004
C15B_1-1	1	2859	3660	1688	6820	2.16493e-14	1	0.0915923
F3-1	1	2859	906	484	6820	4.72955e-14	1	0.0912277
F7-2	1	2859	1636	815	6820	8.89289e-14	1	0.0898939
DIIB_2-2	1	2859	235	154	6820	9.9698e-14	1	0.0903955
DIII_3-2	1	2859	255	164	6820	1.79856e-13	1	0.0894413
F13C_2-2	1	2859	3959	1804	6820	3.74589e-13	1	0.0869269
C13_11-1	1	2859	2546	1209	6820	4.26326e-13	1	0.0870534
F8A-0	1	2859	165	114	6820	9.04388e-13	1	0.0867029
DIIC_3-2	1	2859	366	219	6820	1.03917e-12	1	0.0864617
C17C_1-3	1	2859	4139	1875	6820	1.0848e-12	1	0.0851114
G13-2	1	2859	3774	1721	6820	3.87201e-12	1	0.0830304
NQ3-1	1	2859	1062	546	6820	7.40075e-12	1	0.0826116
DIIA_2-2	1	2859	152	105	6820	7.45493e-12	1	0.0830996
G5-0	1	2859	2441	1154	6820	1.4273e-11	1	0.0810255
C15C_1-4	1	2859	567	313	6820	2.06115e-11	1	0.0810561
NQ8-0	1	2859	2122	1014	6820	2.81868e-11	1	0.0798742
DIII_8-2	1	2859	60	50	6820	4.20604e-11	1	0.0790695
A1-2	1	2859	2277	1080	6820	4.32727e-11	1	0.0790565
C7-2	1	2859	1491	735	6820	4.83662e-11	1	0.0790588
F6_2-0	1	2859	5300	2331	6820	5.41602e-11	1	0.0779693
DIII_10-3	1	2859	191	124	6820	7.02208e-11	1	0.0791239
DIIC_4-2	1	2859	470	264	6820	8.30997e-11	1	0.0785658
B3-3	1	2859	6149	2654	6820	1.13933e-10	1	0.0761152
DIIC_6-6	1	2859	690	368	6820	1.27558e-10	1	0.077598
DI_8-3	1	2859	419	238	6820	1.79328e-10	1	0.0771601
C8_1-0	1	2859	5426	2375	6820	4.60487e-10	1	0.0739664
DIIA_2-3	1	2859	228	141	6820	5.84564e-10	1	0.0750846
DIII_8-5	1	2859	787	410	6820	6.23869e-10	1	0.0744838
DIII_9-5	1	2859	1437	704	6820	6.87261e-10	1	0.0740319
C19-2	1	2859	3956	1779	6820	1.09627e-09	1	0.0726193
DIV_1-1	1	2859	3250	1484	6820	1.34406e-09	1	0.0723331
G7-0	1	2859	906	463	6820	1.38504e-09	1	0.0728416
DIII_7-5	1	2859	1102	550	6820	3.18482e-09	1	0.0710731
DIII_6-2	1	2859	64	50	6820	3.3231e-09	1	0.0714132
C8_8-0	1	2859	6286	2698	6820	3.51215e-09	1	0.06953
F6_10-0	1	2859	6602	2808	6820	4.50379e-09	1	0.0682267
F16-1	1	2859	5940	2568	6820	5.12221e-09	1	0.0690551
F14-9	1	2859	581	309	6820	7.1828e-09	1	0.0696583
F11-0	1	2859	6222	2673	6820	8.00736e-09	1	0.0679631
DIIA_5-2	1	2859	143	93	6820	1.53534e-08	1	0.0685536
DIII_12-3	1	2859	488	263	6820	2.18526e-08	1	0.0673602
C6_18-0	1	2859	6320	2707	6820	2.34476e-08	1	0.0656727
DIII_8-3	1	2859	105	72	6820	2.51049e-08	1	0.0675388
C8_SUM-0	1	2859	4347	1926	6820	6.43403e-08	1	0.0640995
NQ2-1	1	2859	3229	1459	6820	1.2701e-07	1	0.0627159
F7C-1	1	2859	256	148	6820	1.33075e-07	1	0.0636034
C8_10-0	1	2859	6651	2820	6820	1.56746e-07	1	0.0608759
C12-1	1	2859	652	335	6820	1.94731e-07	1	0.06233
D4_13-1	1	2859	661	339	6820	2.07407e-07	1	0.0621775
F12A-1	1	2859	6649	2819	6820	2.14909e-07	1	0.0602209
F7C-2	1	2859	115	75	6820	3.23133e-07	1	0.0618324
A5-7	1	2859	217	127	6820	4.16241e-07	1	0.0610043
D4_10-0	1	2859	548	285	6820	4.4983e-07	1	0.0604229
B7-2	1	2859	5659	2447	6820	5.37834e-07	1	0.0590628
ADL14-0	1	2859	237	136	6820	7.75941e-07	1	0.0594614
F15-1	1	2859	3876	1722	6820	8.17076e-07	0.999999	0.0582844
D4_3-0	1	2859	5330	2315	6820	8.68208e-07	0.999999	0.0579779
G1-0	1	2859	1670	783	6820	1.36361e-06	0.999999	0.0573039
DIII_9-3	1	2859	410	218	6820	1.45591e-06	0.999999	0.0576616
C6_1-0	1	2859	6133	2628	6820	1.63849e-06	0.999999	0.0562736
C13_2-1	1	2859	39	31	6820	1.78866e-06	1	0.0577377
DIIB_7-2	1	2859	123	77	6820	2.51746e-06	0.999999	0.0568008
NQ3-4	1	2859	835	411	6820	3.33394e-06	0.999998	0.0552653
B2_4-0	1	2859	6650	2816	6820	3.55035e-06	0.999998	0.0538759
C10A-2	1	2859	3611	1605	6820	4.023e-06	0.999997	0.0543197
G8-2	1	2859	6440	2741	6820	4.71853e-06	0.999997	0.0535033
BI-4	1	2859	1803	836	6820	4.87914e-06	0.999996	0.0540199
C8_24-0	1	2859	6485	2757	6820	6.03152e-06	0.999997	0.0528471
DIII_10-5	1	2859	1133	542	6820	6.21802e-06	0.999995	0.0535221
C15C_1-5	1	2859	248	138	6820	6.43624e-06	0.999996	0.0540311
C13_1-0	1	2859	6592	2795	6820	7.39658e-06	0.999996	0.052204
DIII_23-7	2	1973	1835	1397	6820	0	1	0.631572
DIII_17-7	2	1973	2076	1470	6820	0	1	0.610982
DIIB_7-7	2	1973	1936	1400	6820	0	1	0.602397
DIII_2-7	2	1973	2209	1503	6820	0	1	0.597001
DIII_24-7	2	1973	2356	1551	6820	0	1	0.591239
DIII_18-7	2	1973	2772	1697	6820	0	1	0.589284
DIII_8-7	2	1973	2613	1639	6820	0	1	0.587385
DIII_15-7	2	1973	2643	1635	6820	0	1	0.57772
DIII_6-7	2	1973	2709	1641	6820	0	1	0.566549
DIII_10-7	2	1973	2096	1405	6820	0	1	0.559735
DIII_19-7	2	1973	1987	1359	6820	0	1	0.558067
DIIA_2-7	2	1973	1914	1325	6820	0	1	0.555093
DIII_7-7	2	1973	2013	1361	6820	0	1	0.552034
DIIB_2-7	2	1973	2189	1427	6820	0	1	0.54979
DIII_14-7	2	1973	2116	1395	6820	0	1	0.547231
DIIB_4-7	2	1973	1505	1122	6820	0	1	0.535395
DIII_21-7	2	1973	3201	1741	6820	0	1	0.528062
DIII_13-7	2	1973	2295	1427	6820	0	1	0.52221
DIII_1-7	2	1973	1904	1252	6820	0	1	0.505446
DIIB_8-1	2	1973	1304	986	6820	0	1	0.500585
DIII_12-7	2	1973	1696	1159	6820	0	1	0.500004
DIII_9-7	2	1973	1471	1061	6820	0	1	0.499597
DIII_4-7	2	1973	3005	1636	6820	0	1	0.499368
DIIB_9-1	2	1973	1631	1129	6820	0	1	0.498179
DIII_16-7	2	1973	2531	1474	6820	0	1	0.496526
DIIB_6-1	2	1973	1265	962	6820	0	1	0.495876
DIIB_1-1	2	1973	1585	1103	6820	0	1	0.493414
DIII_5-7	2	1973	3065	1632	6820	0	1	0.484506
DIII_25-7	2	1973	1921	1219	6820	0	1	0.476817
DIIB_3-1	2	1973	1524	1051	6820	0	1	0.473618
DIIA_4-7	2	1973	1378	984	6820	0	1	0.471407
DIIA_5-7	2	1973	1950	1220	6820	0	1	0.469377
DIIB_10-7	2	1973	875	726	6820	0	1	0.457238
DIIA_1-7	2	1973	2093	1253	6820	0	1	0.453993
DIII_3-7	2	1973	1847	1147	6820	0	1	0.445829
DIIA_6-1	2	1973	1600	1041	6820	0	1	0.441176
DI_6-1	2	1973	3008	1544	6820	0	1	0.438832
DI_10-1	2	1973	3655	1724	6820	0	1	0.432249
DI_8-1	2	1973	2937	1498	6820	0	1	0.423399
DIII_20-7	2	1973	1458	955	6820	0	1	0.420569
DI_4-1	2	1973	2700	1395	6820	0	1	0.40593
DIIC_8-7	2	1973	1301	869	6820	0	1	0.405446
DIII_22-7	2	1973	1555	974	6820	0	1	0.40399
DIIC_10-7	2	1973	1334	880	6820	0	1	0.402786
DIIC_3-7	2	1973	1439	911	6820	0	1	0.392073
DIIC_4-7	2	1973	1022	725	6820	0	1	0.388974
DIII_11-7	2	1973	1005	717	6820	0	1	0.388864
DI_2-1	2	1973	3326	1556	6820	0	1	0.384152
DIIB_5-7	2	1973	781	599	6820	0	1	0.378839
DIIA_10-1	2	1973	806	597	6820	0	1	0.364444
DIIC_7-7	2	1973	715	544	6820	0	1	0.35589
DI_3-5	2	1973	3282	1499	6820	0	1	0.355654
DIIA_9-7	2	1973	927	641	6820	0	1	0.351786
DI_5-5	2	1973	3739	1591	6820	0	1	0.330943
DI_9-5	2	1973	4571	1801	6820	0	1	0.329216
DIIC_9-7	2	1973	1157	708	6820	0	1	0.321613
DIIC_6-1	2	1973	1017	638	6820	0	1	0.312094
DI_1-5	2	1973	3617	1516	6820	0	1	0.304281
DIIC_1-7	2	1973	583	425	6820	0	1	0.296469
DIIC_5-1	2	1973	838	543	6820	0	1	0.296063
DI_7-5	2	1973	2107	1021	6820	0	1	0.287954
DIIA_7-1	2	1973	991	596	6820	0	1	0.283819
DIIC_2-1	2	1973	799	510	6820	0	1	0.280383
DIIC_1-1	2	1973	702	455	6820	0	1	0.268079
DIIC_7-1	2	1973	540	376	6820	0	1	0.263206
DIIC_2-7	2	1973	396	300	6820	0	1	0.25641
DIIA_8-7	2	1973	539	366	6820	0	1	0.25179
DIIC_5-7	2	1973	485	340	6820	0	1	0.251246
DIIA_10-7	2	1973	493	342	6820	0	1	0.248964
DIIA_7-7	2	1973	394	285	6820	0	1	0.237031
DIIC_6-7	2	1973	394	282	6820	0	1	0.232873
DIIA_3-7	2	1973	366	267	6820	0	1	0.231192
DIIA_8-1	2	1973	504	325	6820	0	1	0.2215
D5-3	2	1973	2106	909	6820	0	1	0.209801
DIIA_3-1	2	1973	938	488	6820	0	1	0.203404
DIIB_5-1	2	1973	255	193	6820	0	1	0.203227
DIIA_9-1	2	1973	370	248	6820	0	1	0.201234
DIIC_10-1	2	1973	328	227	6820	0	1	0.199663
DIII_11-1	2	1973	582	339	6820	0	1	0.197494
DIIC_9-1	2	1973	228	173	6820	0	1	0.192556
DIV_2-2	2	1973	3106	1193	6820	0	1	0.191191
COUNTRY-46	2	1973	1026	502	6820	0	1	0.185593
DIIC_8-1	2	1973	205	155	6820	0	1	0.181229
COUNTRY-35	2	1973	1014	492	6820	0	1	0.180561
DIIB_10-1	2	1973	246	172	6820	0	1	0.174866
F1_E-0	2	1973	5802	1860	6820	0	1	0.164705
DIII_20-1	2	1973	201	142	6820	0	1	0.160325
DIIB_3-7	2	1973	260	169	6820	0	1	0.158369
DIII_22-1	2	1973	197	138	6820	0	1	0.156407
DI_7-1	2	1973	285	179	6820	0	1	0.156025
D4_8-1	2	1973	1088	490	6820	0	1	0.154762
G14-10	2	1973	463	249	6820	0	1	0.147903
DIIC_3-1	2	1973	206	137	6820	0	1	0.146247
DIIB_6-7	2	1973	137	100	6820	0	1	0.139134
DIIA_6-7	2	1973	190	124	6820	0	1	0.135648
DIIC_4-1	2	1973	167	113	6820	0	1	0.135344
C11A-1	2	1973	1659	656	6820	0	1	0.132693
G14-9	2	1973	1160	488	6820	0	1	0.131183
DIIB_1-7	2	1973	116	84	6820	0	1	0.126147
DIIB_8-7	2	1973	143	97	6820	0	1	0.125557
DIIB_9-7	2	1973	101	75	6820	0	1	0.122562
F7-1	2	1973	3343	1156	6820	0	1	0.122182
A1-1	2	1973	4347	1425	6820	0	1	0.112618
DI_3-1	2	1973	166	101	6820	0	1	0.111167
DIII_9-1	2	1973	154	95	6820	0	1	0.109809
G5-2	2	1973	2652	932	6820	0	1	0.109309
DIII_12-1	2	1973	216	121	6820	0	1	0.108044
C19-3	2	1973	1504	573	6820	0	1	0.107554
D4_3-1	2	1973	1446	543	6820	7.77156e-16	1	0.0986371
DIIB_4-1	2	1973	81	56	6820	5.86198e-14	1	0.0972125
COUNTRY-39	2	1973	1145	437	6820	8.68194e-14	1	0.0914962
DIV_1-2	2	1973	2680	902	6820	3.22209e-12	1	0.0838776
C21-3	2	1973	4436	1404	6820	5.48006e-12	1	0.0818424
DIIB_2-1	2	1973	169	91	6820	5.74252e-12	1	0.0875935
F7C-9	2	1973	350	159	6820	1.31037e-11	1	0.0846297
DIII_25-1	2	1973	186	97	6820	1.36351e-11	1	0.0857497
F15-2	2	1973	2556	861	6820	1.52514e-11	1	0.0812049
DIIA_1-1	2	1973	91	57	6820	1.89428e-11	1	0.0864489
C15B_1-999	2	1973	558	231	6820	3.26659e-11	1	0.0820823
G1-2	2	1973	3516	1139	6820	4.16394e-11	1	0.0788334
NQ6-1	2	1973	2106	722	6820	6.23956e-11	1	0.0789127
D4_9-0	2	1973	5909	1788	6820	1.42776e-10	1	0.0746634
NQ5-1	2	1973	1762	613	6820	2.81406e-10	1	0.0762824
DI_2-5	2	1973	136	74	6820	2.99202e-10	1	0.0801626
BII-5	2	1973	4141	1311	6820	3.01332e-10	1	0.0748373
A5-3	2	1973	1334	477	6820	9.36893e-10	1	0.07425
C17C_1-2	2	1973	2269	763	6820	1.16826e-09	1	0.0731506
C7-1	2	1973	4223	1329	6820	1.70717e-09	1	0.0714573
A5-1	2	1973	995	366	6820	4.03257e-09	1	0.0715905
BI-5	2	1973	4678	1450	6820	1.17346e-08	1	0.0673515
C13_11-0	2	1973	4251	1331	6820	1.18e-08	1	0.0675376
DI_6-5	2	1973	87	50	6820	2.1612e-08	1	0.0715515
G7-2	2	1973	5379	1639	6820	2.19788e-08	1	0.0656492
D4_2-1	2	1973	6317	1879	6820	3.07682e-08	1	0.0637363
DIV_3-2	2	1973	5448	1655	6820	5.54556e-08	1	0.0636568
B8-1	2	1973	5697	1720	6820	8.05048e-08	1	0.0626725
G2-2	2	1973	2796	906	6820	8.38967e-08	1	0.0638602
DI_10-5	2	1973	79	45	6820	1.57513e-07	1	0.0669262
DIIB_7-1	2	1973	43	29	6820	1.75589e-07	1	0.0676548
C17B_1-4	2	1973	1982	661	6820	1.83838e-07	1	0.062399
B2_2-0	2	1973	1561	531	6820	3.45434e-07	1	0.0611222
A3-2	2	1973	262	113	6820	4.15407e-07	1	0.0625954
DIIA_2-1	2	1973	24	19	6820	4.74546e-07	1	0.0658396
NQ6-0	2	1973	388	156	6820	6.20569e-07	1	0.0610807
F10-2	2	1973	712	263	6820	6.5028e-07	1	0.0603018
F1_C-1	2	1973	3613	1136	6820	6.57233e-07	0.999999	0.0588108
DIII_3-1	2	1973	92	49	6820	7.27975e-07	1	0.062748
DI_8-5	2	1973	66	38	6820	1.00595e-06	1	0.0624514
DI_4-5	2	1973	93	49	6820	1.11167e-06	1	0.0616077
NQ8-2	2	1973	3262	1031	6820	1.74179e-06	0.999999	0.0565239
F13C_2-5	2	1973	359	144	6820	2.00618e-06	0.999999	0.0581291
F13C_2-999	2	1973	171	78	6820	2.05951e-06	0.999999	0.0590086
A5-5	2	1973	531	201	6820	2.44594e-06	0.999998	0.0571841
DI_5-1	2	1973	80	43	6820	2.51586e-06	0.999999	0.0596359
D4_6-0	2	1973	5180	1571	6820	2.75326e-06	0.999998	0.0548164
C6_13-1	2	1973	365	145	6820	3.49701e-06	0.999998	0.056619
C10A-1	2	1973	870	309	6820	3.80689e-06	0.999997	0.0555539
DIIA_5-1	2	1973	57	33	6820	4.38672e-06	0.999999	0.0586445
G4-2	2	1973	4784	1460	6820	4.49457e-06	0.999997	0.0537098
DIIA_4-1	2	1973	82	43	6820	5.89675e-06	0.999998	0.0571962
F6_7-1	2	1973	3702	1153	6820	5.98748e-06	0.999995	0.0532448
F5-1	2	1973	1289	438	6820	6.59179e-06	0.999995	0.0537673
COUNTRY-44	3	725	1018	681	6820	0	1	0.764636
DIIB_2-5	3	725	1129	569	6820	0	1	0.574666
DIIB_9-3	3	725	1031	534	6820	0	1	0.563602
DIIB_7-5	3	725	1136	539	6820	0	1	0.533993
DIIB_8-3	3	725	1018	486	6820	0	1	0.50432
DIIB_6-3	3	725	1108	507	6820	0	1	0.501941
DIIB_4-5	3	725	1409	557	6820	0	1	0.478475
DIIB_3-3	3	725	911	400	6820	0	1	0.423915
DIIB_1-3	3	725	855	374	6820	0	1	0.406719
DIIC_6-3	3	725	853	372	6820	0	1	0.404557
DIIC_9-5	3	725	1439	498	6820	0	1	0.402272
DIIA_7-3	3	725	866	370	6820	0	1	0.397115
DIIA_1-5	3	725	1246	452	6820	0	1	0.393384
DIIC_8-5	3	725	1258	452	6820	0	1	0.390361
DIIA_6-3	3	725	865	362	6820	0	1	0.386027
DIIA_5-5	3	725	1437	478	6820	0	1	0.379395
DIIC_3-5	3	725	1474	481	6820	0	1	0.374818
DIIA_2-5	3	725	1305	447	6820	0	1	0.372807
DIIA_9-5	3	725	1390	440	6820	0	1	0.345108
DIIC_10-5	3	725	1368	408	6820	0	1	0.311932
DIIB_10-5	3	725	1405	409	6820	0	1	0.305397
DI_10-2	3	725	2830	609	6820	0	1	0.297523
DIIA_3-3	3	725	779	278	6820	0	1	0.291917
DIIC_5-3	3	725	695	256	6820	0	1	0.286376
DIIC_1-3	3	725	591	228	6820	0	1	0.279297
DIIC_4-5	3	725	1572	410	6820	0	1	0.274355
DIIA_10-3	3	725	925	294	6820	0	1	0.271854
DI_8-2	3	725	3018	597	6820	0	1	0.26451
DI_9-4	3	725	1891	445	6820	0	1	0.25927
DIIC_2-3	3	725	795	257	6820	0	1	0.255696
DIIA_10-5	3	725	1083	310	6820	0	1	0.253642
DI_2-2	3	725	3074	592	6820	0	1	0.253569
DIIB_5-3	3	725	596	205	6820	0	1	0.238596
DIIC_7-5	3	725	1065	293	6820	0	1	0.235605
DIIC_7-3	3	725	1084	296	6820	0	1	0.235193
DI_4-2	3	725	3636	633	6820	0	1	0.235019
DI_6-2	3	725	3244	584	6820	0	1	0.2278
DIIA_4-5	3	725	1592	370	6820	0	1	0.225773
DI_7-4	3	725	2539	485	6820	0	1	0.211665
DIIA_8-5	3	725	1701	369	6820	0	1	0.206893
DIIA_6-5	3	725	653	195	6820	0	1	0.203032
DI_3-4	3	725	2638	482	6820	0	1	0.196888
DI_5-4	3	725	2364	448	6820	0	1	0.196619
DIIA_8-3	3	725	723	203	6820	0	1	0.194921
DIIA_3-5	3	725	785	213	6820	0	1	0.193105
DIIC_10-3	3	725	338	123	6820	0	1	0.190844
A5-2	3	725	2291	427	6820	0	1	0.184776
NQ1-5	3	725	480	146	6820	0	1	0.176631
NQ2-5	3	725	535	152	6820	0	1	0.168307
A1-2	3	725	2277	403	6820	0	1	0.162349
DI_1-4	3	725	2099	379	6820	0	1	0.160641
DIII_18-5	3	725	551	149	6820	0	1	0.157851
DIIB_5-5	3	725	1389	276	6820	0	1	0.151603
DIIB_10-3	3	725	605	153	6820	0	1	0.148383
DIIB_7-3	3	725	120	53	6820	0	1	0.145611
DIIA_4-3	3	725	451	124	6820	0	1	0.145593
DIIB_1-5	3	725	779	180	6820	0	1	0.145352
DIIA_9-3	3	725	499	130	6820	0	1	0.140577
NQ4-5	3	725	473	123	6820	0	1	0.136161
NQ3-5	3	725	1366	257	6820	0	1	0.132874
BII-5	3	725	4141	575	6820	0	1	0.131296
D4_8-0	3	725	5668	704	6820	0	1	0.128824
DIIB_3-5	3	725	728	161	6820	0	1	0.128807
DIII_2-5	3	725	660	150	6820	0	1	0.128463
G7-2	3	725	5379	682	6820	0	1	0.128402
DIIC_4-3	3	725	522	127	6820	0	1	0.127953
C8_1-1	3	725	260	78	6820	0	1	0.125107
DIII_20-7	3	725	1458	262	6820	0	1	0.124165
F6_2-1	3	725	1384	251	6820	0	1	0.122865
D4_3-0	3	725	5330	669	6820	0	1	0.117882
DIII_5-7	3	725	3065	449	6820	0	1	0.117796
DIIC_1-5	3	725	1417	249	6820	0	1	0.115337
DIII_23-5	3	725	1022	190	6820	0	1	0.108431
C15C_1-2	3	725	2386	362	6820	0	1	0.108081
G2-2	3	725	2796	404	6820	0	1	0.103273
F7-1	3	725	3343	462	6820	0	1	0.101463
C15B_1-1	3	725	3660	491	6820	2.22045e-16	1	0.0972344
G12-2	3	725	5260	640	6820	5.55112e-16	1	0.0915539
DIII_16-7	3	725	2531	369	6820	8.88178e-16	1	0.0984131
F1_C-1	3	725	3613	484	6820	1.33227e-15	1	0.0952353
DIIC_6-5	3	725	844	161	6820	2.44249e-15	1	0.10297
DIIC_2-5	3	725	1556	253	6820	2.88658e-15	1	0.0992928
DIIC_5-5	3	725	1272	217	6820	3.88578e-15	1	0.0998767
G1-2	3	725	3516	470	6820	1.68754e-14	1	0.0916014
D4_5-0	3	725	5676	670	6820	2.15383e-14	1	0.0848111
BI-5	3	725	4678	583	6820	3.5083e-14	1	0.0878408
D4_7-1	3	725	6264	711	6820	5.10703e-14	1	0.0784143
F11-1	3	725	377	89	6820	6.52811e-14	1	0.101842
F1_E-0	3	725	5802	678	6820	1.2923e-13	1	0.0817237
G11-2	3	725	6119	701	6820	1.37002e-13	1	0.0791391
DIII_8-5	3	725	787	148	6820	1.61648e-13	1	0.0957948
D4_9-1	3	725	842	155	6820	2.39808e-13	1	0.094706
C7-99	3	725	389	89	6820	4.55747e-13	1	0.0977357
NQ7-0	3	725	1579	248	6820	4.85612e-13	1	0.0903865
DIII_6-5	3	725	769	143	6820	1.17772e-12	1	0.092123
F1_A-0	3	725	4876	595	6820	2.66476e-12	1	0.0807792
DIII_14-4	3	725	300	73	6820	3.02602e-12	1	0.0953621
DIII_21-5	3	725	413	90	6820	6.30318e-12	1	0.0919369
DIII_24-5	3	725	728	135	6820	7.38809e-12	1	0.0887525
F5-2	3	725	3578	466	6820	7.46347e-12	1	0.0815797
DIII_19-5	3	725	960	166	6820	7.50644e-12	1	0.0874713
DIIC_8-3	3	725	558	111	6820	8.68228e-12	1	0.0897
DIII_11-5	3	725	979	168	6820	1.04555e-11	1	0.0867323
DIII_12-7	3	725	1696	257	6820	1.05518e-11	1	0.0844199
C10A-1	3	725	870	151	6820	6.79401e-11	1	0.0834402
DIII_10-7	3	725	2096	299	6820	1.45751e-10	1	0.07855
DIIA_7-5	3	725	687	125	6820	1.98578e-10	1	0.0821398
DIII_4-7	3	725	3005	399	6820	2.32029e-10	1	0.0762287
B5-3	3	725	2160	305	6820	2.8989e-10	1	0.0770854
NQ6-1	3	725	2106	298	6820	4.45114e-10	1	0.076322
B2_3-0	3	725	4818	581	6820	5.65952e-10	1	0.0718942
D4_11-0	3	725	6267	704	6820	9.23176e-10	1	0.0658528
C10A-2	3	725	3611	460	6820	1.02483e-09	1	0.0725606
F10-3	3	725	5730	662	6820	1.03334e-09	1	0.0686384
DIII_3-7	3	725	1847	266	6820	1.31042e-09	1	0.0745652
DIII_22-7	3	725	1555	227	6820	1.41093e-08	1	0.0699551
DIII_15-5	3	725	545	99	6820	2.32064e-08	1	0.0720414
DIII_17-5	3	725	1049	164	6820	3.18304e-08	1	0.0692085
DIII_1-7	3	725	1904	266	6820	3.33733e-08	1	0.0674395
F6_6-9	3	725	136	37	6820	3.90356e-08	1	0.0767085
DI_1-2	3	725	559	100	6820	4.39549e-08	1	0.0703663
ADL5-2	3	725	6307	703	6820	6.40348e-08	1	0.0586816
DIII_13-5	3	725	887	142	6820	7.96793e-08	1	0.0674708
DIII_25-7	3	725	1921	266	6820	8.20344e-08	1	0.0653456
C7-3	3	725	459	85	6820	1.07217e-07	1	0.0687448
C17C_1-3	3	725	4139	504	6820	1.11322e-07	1	0.0623358
A4B-3	3	725	1250	186	6820	1.31851e-07	1	0.0653121
DIII_9-5	3	725	1437	208	6820	1.6335e-07	1	0.0644376
G4-2	3	725	4784	567	6820	1.67362e-07	1	0.0607479
C8_1-2	3	725	874	139	6820	1.71868e-07	1	0.0655937
ADL4-2	3	725	6423	710	6820	2.54208e-07	1	0.0552691
F6_10-9	3	725	134	35	6820	2.72711e-07	1	0.0711407
B6-1	3	725	6535	717	6820	4.20374e-07	1	0.0530064
C10B-1	3	725	6241	696	6820	4.37622e-07	1	0.0555547
DIII_9-4	3	725	463	83	6820	6.4924e-07	1	0.0638825
F6_1-9	3	725	128	33	6820	8.27533e-07	1	0.0679813
DI_5-2	3	725	323	63	6820	8.68964e-07	1	0.0641948
NQ8-2	3	725	3262	407	6820	1.31723e-06	0.999999	0.0573613
NQ5-1	3	725	1762	241	6820	1.52773e-06	0.999999	0.0583492
C19-3	3	725	1504	211	6820	1.54388e-06	0.999999	0.0586516
A2-2	3	725	3325	413	6820	1.71273e-06	0.999999	0.0566615
C15C_1-1	3	725	2502	324	6820	1.74237e-06	0.999999	0.0572741
C7-2	3	725	1491	209	6820	1.89838e-06	0.999999	0.0581235
B4-3	3	725	4901	573	6820	1.98864e-06	0.999999	0.0550105
DIIB_9-5	3	725	331	63	6820	2.08532e-06	0.999999	0.0615707
DIII_1-5	3	725	1140	167	6820	2.10287e-06	0.999999	0.0584096
C13_1-1	3	725	203	44	6820	2.42224e-06	0.999999	0.0627606
DIII_15-7	3	725	2643	338	6820	3.07606e-06	0.999998	0.0556924
DIII_14-5	3	725	1056	156	6820	3.08507e-06	0.999998	0.0575218
C13_11-1	3	725	2546	327	6820	3.51764e-06	0.999998	0.0554188
F6_2-9	3	725	136	33	6820	3.55673e-06	0.999999	0.0630971
DIIB_7-4	3	725	358	66	6820	3.73539e-06	0.999998	0.0596038
DIII_4-5	3	725	491	84	6820	4.01406e-06	0.999998	0.0585336
C6_17-0	3	725	6546	716	6820	4.19719e-06	0.999999	0.0487592
G3-2	3	725	6034	676	6820	4.36065e-06	0.999998	0.0514795
G6-2	3	725	6141	685	6820	4.44482e-06	0.999998	0.0511299
F8A-1	3	725	6578	718	6820	4.54889e-06	0.999999	0.048152
C8_6-1	3	725	1016	150	6820	5.26424e-06	0.999997	0.0561057
C7-4	3	725	258	51	6820	6.71716e-06	0.999997	0.0587789
DIIA_5-3	3	725	211	44	6820	7.07112e-06	0.999997	0.0592601
COUNTRY-46	4	217	1026	211	6820	0	1	0.416778
D4_8-1	4	217	1088	195	6820	0	1	0.365908
DIII_1-5	4	217	1140	106	6820	0	1	0.156121
DI_10-1	4	217	3655	203	6820	0	1	0.145243
DI_3-5	4	217	3282	191	6820	0	1	0.144749
F7-2	4	217	1636	124	6820	0	1	0.140755
F1_A-1	4	217	1902	136	6820	0	1	0.140613
C15B_1-2	4	217	1642	123	6820	0	1	0.138252
DI_2-1	4	217	3326	187	6820	0	1	0.135666
C13_11-0	4	217	4251	213	6820	0	1	0.134031
DI_8-1	4	217	2937	169	6820	0	1	0.127463
DI_7-2	4	217	1010	85	6820	0	1	0.124335
C15C_1-2	4	217	2386	146	6820	0	1	0.12276
F6_1-1	4	217	3270	176	6820	0	1	0.120324
C17C_1-2	4	217	2269	140	6820	0	1	0.120219
B4-2	4	217	1661	114	6820	0	1	0.119018
DI_6-1	4	217	3008	166	6820	0	1	0.118268
DI_9-5	4	217	4571	211	6820	0	1	0.116497
DI_4-1	4	217	2700	154	6820	0	1	0.116317
D5-3	4	217	2106	129	6820	0	1	0.112095
DIII_5-7	4	217	3065	164	6820	0	1	0.111644
F6_7-0	4	217	2990	158	6820	0	1	0.10584
NQ5-4	4	217	788	70	6820	1.11022e-16	1	0.117409
F2-5	4	217	1105	85	6820	1.11022e-16	1	0.113001
A1-1	4	217	4347	191	6820	2.22045e-16	1	0.0915536
DIIB_1-1	4	217	1585	104	6820	5.55112e-16	1	0.105954
F1_C-0	4	217	3134	157	6820	1.11022e-15	1	0.0960226
DI_1-5	4	217	3617	171	6820	1.11022e-15	1	0.0935942
C8_1-0	4	217	5426	211	6820	6.21725e-15	1	0.0794565
C20-2	4	217	4670	196	6820	8.54872e-15	1	0.0852448
A4B-1	4	217	2825	145	6820	1.55431e-14	1	0.0934707
C1-1	4	217	1796	109	6820	1.93179e-14	1	0.0983542
DIII_10-5	4	217	1133	82	6820	2.08722e-14	1	0.103137
F14-2	4	217	1583	100	6820	4.44089e-14	1	0.0982115
DIIA_5-4	4	217	422	46	6820	4.82947e-14	1	0.112943
DI_5-5	4	217	3739	171	6820	6.32827e-14	1	0.0873432
F1_E-0	4	217	5802	215	6820	2.56906e-13	1	0.0712467
A5-6	4	217	731	61	6820	3.79474e-13	1	0.101921
BII-4	4	217	2324	125	6820	4.97602e-13	1	0.0899885
DIIB_5-4	4	217	1230	81	6820	6.51168e-12	1	0.0909625
DIIB_10-6	4	217	1793	103	6820	8.43259e-12	1	0.0872017
DIII_4-4	4	217	160	25	6820	2.44951e-11	1	0.109885
DIIA_1-4	4	217	446	43	6820	2.50349e-11	1	0.0973509
DIII_15-5	4	217	545	48	6820	3.6124e-11	1	0.0944578
G13-2	4	217	3774	166	6820	3.99987e-11	1	0.0771619
DIIC_2-5	4	217	1556	92	6820	5.55227e-11	1	0.0845896
NQ6-4	4	217	567	48	6820	1.46703e-10	1	0.0906519
NQ7-2	4	217	3928	169	6820	1.50954e-10	1	0.07441
G14-9	4	217	1160	75	6820	1.52397e-10	1	0.084697
DIIA_10-2	4	217	1331	82	6820	1.5775e-10	1	0.0835779
C7-1	4	217	4223	177	6820	1.59753e-10	1	0.0733451
DIII_12-4	4	217	346	36	6820	1.6154e-10	1	0.0951353
B1-2	4	217	5327	203	6820	2.94545e-10	1	0.0676887
DIII_3-4	4	217	611	49	6820	6.06774e-10	1	0.0864656
DIII_13-4	4	217	458	41	6820	7.96512e-10	1	0.0882077
DIII_7-4	4	217	303	32	6820	1.31759e-09	1	0.0906552
DIV_2-2	4	217	3106	142	6820	1.61837e-09	1	0.0724222
C17F-0	4	217	4215	174	6820	2.53637e-09	1	0.0685813
D4_11-0	4	217	6267	217	6820	7.87175e-09	1	0.0538508
DIII_3-5	4	217	1123	69	6820	1.10068e-08	1	0.0749376
F3-5	4	217	959	62	6820	1.21854e-08	1	0.0756678
DIIB_9-1	4	217	1631	88	6820	2.53978e-08	1	0.0707094
F9-1	4	217	5890	211	6820	2.71053e-08	1	0.0574288
C8_SUM-0	4	217	4347	175	6820	2.77686e-08	1	0.0637502
F5-2	4	217	3578	153	6820	2.85709e-08	1	0.0654997
DIIA_7-5	4	217	687	49	6820	3.1172e-08	1	0.0753344
D4_6-0	4	217	5180	196	6820	3.23338e-08	1	0.0609535
DIV_1-2	4	217	2680	124	6820	5.07353e-08	1	0.066242
A5-5	4	217	531	41	6820	6.10318e-08	1	0.0751527
DIII_4-5	4	217	491	39	6820	6.37334e-08	1	0.0755561
D4_13-0	4	217	6123	214	6820	1.43679e-07	1	0.0528898
DIII_12-3	4	217	488	38	6820	1.63287e-07	1	0.0728382
DIII_15-4	4	217	121	17	6820	2.21114e-07	1	0.083217
G6-2	4	217	6141	214	6820	2.52641e-07	1	0.0519097
DI_7-3	4	217	803	52	6820	2.59891e-07	1	0.0685586
DIIB_8-4	4	217	604	43	6820	2.81267e-07	1	0.0699286
D4_10-1	4	217	6211	215	6820	2.86765e-07	1	0.0509068
DIII_24-6	4	217	3322	142	6820	3.32925e-07	1	0.0606709
DIIA_1-5	4	217	1246	70	6820	3.33462e-07	1	0.0656244
C17A_1-4	4	217	2198	105	6820	3.62679e-07	1	0.0626775
DIIA_7-6	4	217	640	44	6820	5.3367e-07	1	0.0677143
F3-6	4	217	493	37	6820	6.16188e-07	1	0.0687573
C6_1-0	4	217	6133	213	6820	1.27204e-06	1	0.0495711
D4_7-1	4	217	6264	215	6820	1.54829e-06	1	0.0479037
NQ5-5	4	217	315	27	6820	2.05e-06	0.999999	0.0675729
F16-1	4	217	5940	209	6820	2.40602e-06	0.999999	0.0498401
DIII_20-4	4	217	441	33	6820	2.9185e-06	0.999999	0.0644338
F11-0	4	217	6222	214	6820	3.0507e-06	1	0.04734
C8_8-0	4	217	6286	215	6820	3.08884e-06	1	0.046618
C6_SUM-0	4	217	2796	122	6820	3.10048e-06	0.999998	0.0561149
B2_1-0	4	217	5760	205	6820	3.3176e-06	0.999999	0.0500985
G10-2	4	217	5290	194	6820	3.63939e-06	0.999999	0.0514323
F7C-9	4	217	350	28	6820	5.06299e-06	0.999998	0.0638482
F2-6	4	217	562	38	6820	5.51395e-06	0.999998	0.0611205
C17E-0	4	217	5525	199	6820	6.82314e-06	0.999998	0.049426
COUNTRY-43	5	205	1102	127	6820	0	1	0.219019
DI_7-5	5	205	2107	147	6820	0	1	0.155494
DI_6-1	5	205	3008	177	6820	0	1	0.149749
DI_8-1	5	205	2937	171	6820	0	1	0.143452
DI_5-5	5	205	3739	193	6820	0	1	0.139095
DI_2-1	5	205	3326	178	6820	0	1	0.134046
DI_3-5	5	205	3282	171	6820	0	1	0.124342
DI_1-5	5	205	3617	180	6820	0	1	0.122643
DI_4-1	5	205	2700	150	6820	0	1	0.120882
DI_10-1	5	205	3655	179	6820	0	1	0.119046
DIII_21-7	5	205	3201	161	6820	0	1	0.111471
DI_9-5	5	205	4571	194	6820	0	1	0.103389
G5-1	5	205	1664	94	6820	8.68705e-12	1	0.0879404
DIII_12-6	5	205	2335	117	6820	9.46643e-12	1	0.0847198
DIV_3-2	5	205	5448	195	6820	2.35558e-10	1	0.0669213
DIII_17-6	5	205	3058	136	6820	2.51808e-10	1	0.0761136
A4B-1	5	205	2825	128	6820	6.15539e-10	1	0.0751094
ADL6-9	5	205	140	21	6820	8.04819e-10	1	0.101692
DIII_23-6	5	205	3528	148	6820	1.03475e-09	1	0.0720962
DIIB_5-6	5	205	1816	93	6820	3.66185e-09	1	0.0746294
DIII_9-6	5	205	2293	109	6820	4.03347e-09	1	0.0728474
DIIB_4-7	5	205	1505	81	6820	8.01025e-09	1	0.0740527
F6_1-1	5	205	3270	138	6820	1.04769e-08	1	0.0682551
G9-2	5	205	3879	155	6820	1.13787e-08	1	0.0665878
DIII_8-7	5	205	2613	118	6820	1.15354e-08	1	0.069696
F1_A-1	5	205	1902	94	6820	1.96601e-08	1	0.0705223
G7-2	5	205	5379	190	6820	4.04674e-08	1	0.0595619
DIIA_9-6	5	205	1658	84	6820	6.70739e-08	1	0.0683902
F10-9	5	205	301	28	6820	7.16272e-08	1	0.0792377
F3-7	5	205	1045	61	6820	7.91536e-08	1	0.0705398
DIII_11-6	5	205	1650	83	6820	1.1985e-07	1	0.0669798
NQ7-0	5	205	1579	80	6820	1.76005e-07	1	0.066241
DIIB_3-1	5	205	1524	78	6820	1.80497e-07	1	0.0663598
G4-2	5	205	4784	175	6820	2.10123e-07	1	0.058547
C20-2	5	205	4670	172	6820	2.54401e-07	1	0.0584535
F5-99	5	205	462	35	6820	2.56779e-07	1	0.0721455
DIIC_1-6	5	205	1327	70	6820	3.51375e-07	1	0.0653197
DIII_7-6	5	205	2536	111	6820	3.97746e-07	1	0.0617822
D5-3	5	205	2106	97	6820	4.13019e-07	1	0.062633
A5-9	5	205	150	18	6820	4.60302e-07	1	0.0789923
DIII_18-7	5	205	2772	118	6820	5.27243e-07	1	0.0606279
DIII_1-6	5	205	3175	130	6820	6.16123e-07	1	0.0595036
F15-2	5	205	2556	111	6820	6.28966e-07	1	0.0606177
D4_9-0	5	205	5909	198	6820	9.44343e-07	1	0.0514522
DIII_15-7	5	205	2643	113	6820	1.06243e-06	0.999999	0.0591451
ADL15-9	5	205	128	16	6820	1.18398e-06	1	0.0768998
C17C_1-2	5	205	2269	100	6820	2.22074e-06	0.999999	0.0579505
NQ8-1	5	205	1425	71	6820	2.59666e-06	0.999999	0.0594937
B2_2-1	5	205	5247	183	6820	3.46147e-06	0.999999	0.0515393
DIIB_1-1	5	205	1585	76	6820	4.24985e-06	0.999998	0.0576541
DIII_6-7	5	205	2709	113	6820	4.33521e-06	0.999998	0.0554057
DIIB_7-7	5	205	1936	88	6820	4.38009e-06	0.999998	0.0567691
COUNTRY-46	6	86	1026	76	6820	0	1	0.231795
D4_8-1	6	86	1088	66	6820	0	1	0.187616
DIII_4-5	6	86	491	39	6820	0	1	0.166793
DIII_15-5	6	86	545	41	6820	0	1	0.165386
DIII_16-5	6	86	831	48	6820	0	1	0.150729
DIII_24-5	6	86	728	44	6820	0	1	0.148177
DIII_23-5	6	86	1022	53	6820	0	1	0.147678
DIII_17-5	6	86	1049	52	6820	0	1	0.141223
DIIB_6-4	6	86	693	40	6820	0	1	0.135961
B4-2	6	86	1661	61	6820	0	1	0.122627
DIIA_5-4	6	86	422	31	6820	1.11022e-16	1	0.140053
DIII_1-5	6	86	1140	48	6820	1.11022e-16	1	0.118421
DIIB_8-4	6	86	604	34	6820	8.21565e-15	1	0.122028
DIII_19-5	6	86	960	42	6820	9.76996e-15	1	0.112955
DIII_18-5	6	86	551	32	6820	2.88658e-14	1	0.120799
A1-1	6	86	4347	83	6820	2.35589e-13	1	0.0770374
DIII_9-5	6	86	1437	48	6820	1.35492e-12	1	0.0962789
DIII_2-5	6	86	660	32	6820	4.34652e-12	1	0.105238
DIII_25-5	6	86	888	37	6820	4.36384e-12	1	0.100751
DIIA_7-5	6	86	687	32	6820	1.28599e-11	1	0.101889
DIII_7-5	6	86	1102	40	6820	3.10407e-11	1	0.0931944
DIII_14-5	6	86	1056	39	6820	3.78026e-11	1	0.0932965
F2-6	6	86	562	27	6820	4.54458e-10	1	0.0951598
C15C_1-2	6	86	2386	58	6820	7.16037e-10	1	0.076907
DIIA_9-5	6	86	1390	43	6820	7.21982e-10	1	0.0830915
F7-2	6	86	1636	47	6820	7.61079e-10	1	0.0811495
C15B_1-2	6	86	1642	47	6820	8.67415e-10	1	0.0808155
DIIB_5-4	6	86	1230	40	6820	9.91281e-10	1	0.0836998
DIII_10-4	6	86	348	21	6820	1.0998e-09	1	0.0991984
DIII_17-4	6	86	351	21	6820	1.28678e-09	1	0.0985715
DIII_10-5	6	86	1133	38	6820	1.42267e-09	1	0.0837195
C13_11-0	6	86	4251	78	6820	2.07093e-09	1	0.0661564
C8_1-0	6	86	5426	86	6820	2.50865e-09	1	0.0572802
DIII_15-4	6	86	121	13	6820	2.63051e-09	1	0.114215
F5-2	6	86	3578	71	6820	4.24639e-09	1	0.0681023
DIII_13-4	6	86	458	23	6820	5.45929e-09	1	0.0904313
DI_1-3	6	86	422	22	6820	6.39321e-09	1	0.0909661
DIV_3-1	6	86	1291	39	6820	1.64828e-08	1	0.0762133
D4_6-0	6	86	5180	84	6820	1.82878e-08	1	0.0574377
C7-1	6	86	4223	76	6820	3.67395e-08	1	0.0615598
C15B_1-3	6	86	474	22	6820	5.34139e-08	1	0.0827942
DIIB_7-4	6	86	358	19	6820	6.41685e-08	1	0.0853515
C1-1	6	86	1796	46	6820	6.77907e-08	1	0.0696713
ADL4-1	6	86	253	16	6820	7.55592e-08	1	0.0890621
DIII_4-4	6	86	160	13	6820	7.9213e-08	1	0.0953452
DIIA_4-4	6	86	497	22	6820	1.24401e-07	1	0.0795364
G5-1	6	86	1664	43	6820	2.15101e-07	1	0.0673634
DIII_3-5	6	86	1123	34	6820	2.31892e-07	1	0.0702919
DIII_22-5	6	86	1068	33	6820	2.37914e-07	1	0.0706257
DI_7-3	6	86	803	28	6820	2.4835e-07	1	0.0728748
B2_3-0	6	86	4818	80	6820	2.68968e-07	1	0.0555335
DIIA_1-5	6	86	1246	36	6820	2.73901e-07	1	0.0689914
G2-1	6	86	1434	39	6820	3.21359e-07	1	0.0674523
DIIC_8-5	6	86	1258	36	6820	3.50496e-07	1	0.0682229
NQ1-2	6	86	1507	40	6820	3.96078e-07	1	0.0665005
DIII_13-5	6	86	887	29	6820	5.55461e-07	1	0.069596
NQ4-3	6	86	1541	40	6820	7.36548e-07	1	0.064627
DI_7-2	6	86	1010	31	6820	7.78e-07	1	0.0675685
DIII_14-4	6	86	300	16	6820	7.79832e-07	1	0.0782851
F1_E-0	6	86	5802	86	6820	8.33711e-07	1	0.0473367
DIII_3-4	6	86	611	23	6820	1.11172e-06	1	0.0703761
DIII_11-4	6	86	613	23	6820	1.17733e-06	1	0.0701567
BII-4	6	86	2324	51	6820	1.30089e-06	1	0.0601472
DIII_20-4	6	86	441	19	6820	1.63818e-06	1	0.0718075
DIIB_9-4	6	86	778	26	6820	1.78259e-06	1	0.0669191
DIIB_3-5	6	86	728	25	6820	1.83565e-06	1	0.0673221
DIII_13-3	6	86	118	10	6820	1.91996e-06	1	0.0857804
DIIA_1-4	6	86	446	19	6820	1.94052e-06	1	0.0710968
DIII_1-4	6	86	284	15	6820	2.04788e-06	1	0.0751108
DIII_5-5	6	86	450	19	6820	2.21807e-06	1	0.0705353
DIIC_7-5	6	86	1065	31	6820	2.50355e-06	0.999999	0.0636037
DIIB_2-4	6	86	252	14	6820	2.58903e-06	1	0.0753878
DI_5-3	6	86	253	14	6820	2.71307e-06	1	0.0751567
DIII_21-5	6	86	413	18	6820	2.75791e-06	0.999999	0.0704754
DIIA_6-3	6	86	865	27	6820	3.96765e-06	0.999999	0.0635433
DIII_24-4	6	86	161	11	6820	4.7844e-06	0.999999	0.0776361
DIIA_4-5	6	86	1592	39	6820	5.21405e-06	0.999998	0.0587886
DIIC_1-5	6	86	1417	36	6820	6.7205e-06	0.999998	0.0587265
DIII_18-3	6	86	38	6	6820	6.73707e-06	1	0.0974612
DIIA_3-5	6	86	785	25	6820	7.23842e-06	0.999998	0.0621779
DIII_21-5	7	73	413	50	6820	0	1	0.272291
DIII_15-5	7	73	545	57	6820	0	1	0.268873
DIII_2-5	7	73	660	61	6820	0	1	0.259944
DIII_5-5	7	73	450	48	6820	0	1	0.24786
DIII_4-5	7	73	491	50	6820	0	1	0.24666
DIII_24-5	7	73	728	61	6820	0	1	0.245525
DIII_16-5	7	73	831	53	6820	0	1	0.192123
DIII_13-5	7	73	887	52	6820	0	1	0.180059
DIII_14-5	7	73	1056	57	6820	0	1	0.179994
DIII_23-5	7	73	1022	55	6820	0	1	0.175895
DIII_10-5	7	73	1133	58	6820	0	1	0.175616
DIII_18-5	7	73	551	39	6820	0	1	0.173081
DIII_17-5	7	73	1049	55	6820	0	1	0.172881
DIII_8-5	7	73	787	47	6820	0	1	0.172041
DIIB_7-5	7	73	1136	57	6820	0	1	0.171483
DIII_1-5	7	73	1140	57	6820	0	1	0.171079
DIII_12-5	7	73	922	50	6820	0	1	0.167236
DIII_6-5	7	73	769	41	6820	0	1	0.147622
DIII_19-5	7	73	960	46	6820	0	1	0.146368
COUNTRY-39	7	73	1145	47	6820	0	1	0.132453
DIII_7-5	7	73	1102	45	6820	0	1	0.128544
DIII_20-5	7	73	1284	49	6820	0	1	0.128506
DIIB_2-5	7	73	1129	45	6820	0	1	0.12619
DIII_11-5	7	73	979	41	6820	0	1	0.124031
DI_10-2	7	73	2830	67	6820	0	1	0.106158
DIIB_8-3	7	73	1018	41	6820	2.22045e-16	1	0.120371
DIIA_2-5	7	73	1305	46	6820	2.22045e-16	1	0.116029
DIIA_6-3	7	73	865	38	6820	4.44089e-16	1	0.123062
DIII_3-5	7	73	1123	42	6820	1.33227e-15	1	0.115181
DIIA_4-5	7	73	1592	49	6820	1.77636e-15	1	0.107654
DIIB_1-3	7	73	855	36	6820	1.52101e-14	1	0.11553
DIIB_4-5	7	73	1409	44	6820	1.40332e-13	1	0.101776
DIIC_3-5	7	73	1474	43	6820	4.13314e-12	1	0.0942396
DIIB_6-3	7	73	1108	37	6820	8.08287e-12	1	0.0971118
DIIC_9-5	7	73	1439	42	6820	9.4178e-12	1	0.0928842
DI_2-2	7	73	3074	61	6820	1.00769e-11	1	0.0804607
DI_8-2	7	73	3018	60	6820	2.36065e-11	1	0.0794543
DIIB_3-3	7	73	911	33	6820	2.49547e-11	1	0.0973761
DI_6-2	7	73	3244	62	6820	2.74123e-11	1	0.0778256
C10B-0	7	73	566	26	6820	4.66054e-11	1	0.103001
DIII_22-5	7	73	1068	35	6820	7.67832e-11	1	0.0924062
B2_3-1	7	73	1999	48	6820	1.02353e-10	1	0.0832769
DIIC_4-5	7	73	1572	42	6820	1.919e-10	1	0.0851706
F16-0	7	73	663	27	6820	2.75724e-10	1	0.0957311
G1-0	7	73	1670	43	6820	3.2277e-10	1	0.0832541
DIIC_7-5	7	73	1065	34	6820	3.57005e-10	1	0.0887129
G7-0	7	73	906	31	6820	6.07623e-10	1	0.0894314
B7-1	7	73	974	32	6820	7.83782e-10	1	0.0878616
DIII_9-3	7	73	410	21	6820	8.18126e-10	1	0.0995758
DIIC_10-5	7	73	1368	37	6820	4.39894e-09	1	0.0795543
DIIB_6-5	7	73	501	22	6820	5.35299e-09	1	0.0908677
DIIB_5-5	7	73	1389	37	6820	6.81353e-09	1	0.0783078
F10-2	7	73	712	26	6820	7.10542e-09	1	0.0856441
BII-4	7	73	2324	49	6820	7.2366e-09	1	0.0725257
DIIC_8-5	7	73	1258	35	6820	7.55186e-09	1	0.0791131
DIIA_8-5	7	73	1701	41	6820	1.06825e-08	1	0.0750621
DIIB_9-3	7	73	1031	30	6820	6.33607e-08	1	0.0754353
NQ4-1	7	73	2647	51	6820	6.55209e-08	1	0.0662767
DIII_9-5	7	73	1437	36	6820	6.95746e-08	1	0.0720421
DIIA_10-3	7	73	925	28	6820	9.4879e-08	1	0.0753197
DIIC_5-3	7	73	695	24	6820	9.93185e-08	1	0.0780018
DI_1-4	7	73	2099	44	6820	1.59358e-07	1	0.0664726
NQ2-1	7	73	3229	56	6820	2.51399e-07	1	0.0611784
C13_11-0	7	73	4251	65	6820	2.71866e-07	1	0.0573366
DIII_19-4	7	73	294	15	6820	3.49741e-07	1	0.0831575
NQ1-1	7	73	3681	60	6820	3.5657e-07	1	0.0588899
DIIC_1-3	7	73	591	21	6820	5.08256e-07	1	0.0743215
DIII_23-3	7	73	69	8	6820	5.78066e-07	1	0.103391
DIII_25-5	7	73	888	26	6820	6.57886e-07	1	0.0698414
DIII_22-3	7	73	497	19	6820	6.80112e-07	1	0.0749929
DIII_5-3	7	73	71	8	6820	7.23093e-07	1	0.101639
F15-1	7	73	3876	61	6820	9.78367e-07	1	0.0561318
DIIC_2-3	7	73	795	24	6820	1.2259e-06	1	0.0687813
DIIA_1-5	7	73	1246	31	6820	1.26704e-06	1	0.0651315
DIIB_5-3	7	73	596	20	6820	2.53107e-06	0.999999	0.0687232
G13-0	7	73	1520	34	6820	3.45921e-06	0.999999	0.0607046
DIII_18-9	8	54	57	52	6820	0	1	0.936768
DIII_1-9	8	54	57	52	6820	0	1	0.936768
DIII_24-9	8	54	57	52	6820	0	1	0.936768
DIII_7-9	8	54	63	54	6820	0	1	0.925204
DIII_14-9	8	54	59	52	6820	0	1	0.920607
DIII_23-9	8	54	59	52	6820	0	1	0.920607
DIII_12-9	8	54	64	54	6820	0	1	0.91788
DIII_13-9	8	54	64	54	6820	0	1	0.91788
DIII_9-9	8	54	64	54	6820	0	1	0.91788
DIII_17-9	8	54	62	53	6820	0	1	0.915274
DIII_22-9	8	54	62	53	6820	0	1	0.915274
DIII_19-9	8	54	63	53	6820	0	1	0.907911
DIII_20-9	8	54	63	53	6820	0	1	0.907911
DIII_8-9	8	54	64	53	6820	0	1	0.900721
DIII_2-9	8	54	63	52	6820	0	1	0.890618
DIII_5-9	8	54	64	52	6820	0	1	0.883562
DIII_6-9	8	54	64	52	6820	0	1	0.883562
DIII_3-9	8	54	68	53	6820	0	1	0.873559
DIII_10-9	8	54	71	54	6820	0	1	0.871007
DIII_4-9	8	54	61	50	6820	0	1	0.870101
DIII_16-9	8	54	64	51	6820	0	1	0.866403
DIII_25-9	8	54	62	50	6820	0	1	0.862982
DIII_11-9	8	54	75	54	6820	0	1	0.84721
DIIB_2-9	8	54	57	47	6820	0	1	0.845905
DIII_21-9	8	54	74	53	6820	0	1	0.83701
DIIB_9-9	8	54	64	49	6820	0	1	0.832086
DIII_15-9	8	54	71	51	6820	0	1	0.822108
DIIB_10-9	8	54	69	50	6820	0	1	0.817544
DIIB_7-9	8	54	65	48	6820	0	1	0.808559
DIIB_6-9	8	54	71	50	6820	0	1	0.805809
DIIA_4-9	8	54	53	43	6820	0	1	0.802222
DIIA_2-9	8	54	51	42	6820	0	1	0.798781
DIIC_10-9	8	54	82	51	6820	0	1	0.764284
DIIB_8-9	8	54	79	50	6820	0	1	0.763393
DIIA_6-9	8	54	62	44	6820	0	1	0.758397
DIIB_3-9	8	54	74	48	6820	0	1	0.757164
DIIA_5-9	8	54	55	41	6820	0	1	0.75033
DIIA_10-9	8	54	61	43	6820	0	1	0.747099
DIIA_1-9	8	54	53	40	6820	0	1	0.745702
DIIB_1-9	8	54	71	46	6820	0	1	0.740611
DIIC_8-9	8	54	84	50	6820	0	1	0.740006
DIIB_4-9	8	54	79	48	6820	0	1	0.732471
DIIC_7-9	8	54	79	48	6820	0	1	0.732471
DIIA_8-9	8	54	68	44	6820	0	1	0.723696
DIIC_9-9	8	54	81	48	6820	0	1	0.723237
DIIC_1-9	8	54	86	49	6820	0	1	0.716398
DIIA_9-9	8	54	67	43	6820	0	1	0.712382
DIIC_3-9	8	54	87	49	6820	0	1	0.712205
DIIC_2-9	8	54	83	47	6820	0	1	0.699249
DIIB_5-9	8	54	95	50	6820	0	1	0.695185
DI_4-9	8	54	47	35	6820	0	1	0.692481
DIIC_6-9	8	54	89	48	6820	0	1	0.689453
DIIC_5-9	8	54	93	49	6820	0	1	0.688477
DIIC_4-9	8	54	90	48	6820	0	1	0.685548
DI_6-9	8	54	54	37	6820	0	1	0.682673
DI_8-9	8	54	57	38	6820	0	1	0.682353
DI_9-9	8	54	61	39	6820	0	1	0.676812
DI_10-9	8	54	55	37	6820	0	1	0.676342
DI_5-9	8	54	61	37	6820	0	1	0.641668
DIIA_3-9	8	54	79	42	6820	0	1	0.639703
DI_3-9	8	54	55	34	6820	0	1	0.62085
DI_7-9	8	54	76	39	6820	0	1	0.605156
DI_2-9	8	54	39	27	6820	0	1	0.585613
DI_1-9	8	54	49	29	6820	0	1	0.560461
DIIA_7-9	8	54	123	44	6820	0	1	0.534885
D4_14-9	8	54	37	24	6820	0	1	0.533933
D4_13-9	8	54	36	23	6820	0	1	0.518608
G6-9	8	54	38	23	6820	0	1	0.504498
G7-9	8	54	39	23	6820	0	1	0.497852
D4_11-9	8	54	50	26	6820	0	1	0.496537
G10-9	8	54	41	23	6820	0	1	0.48529
G9-9	8	54	39	22	6820	0	1	0.475911
D4_8-9	8	54	64	28	6820	0	1	0.471751
D4_9-9	8	54	69	29	6820	0	1	0.470382
G11-9	8	54	44	23	6820	0	1	0.468067
D4_5-9	8	54	57	26	6820	0	1	0.464283
G8-9	8	54	32	19	6820	0	1	0.453836
D4_15-9	8	54	51	24	6820	0	1	0.453123
G3-9	8	54	48	23	6820	0	1	0.447645
D4_3-9	8	54	44	22	6820	0	1	0.447403
D5-9	8	54	49	23	6820	0	1	0.442931
G13-9	8	54	49	23	6820	0	1	0.442931
DIV_3-9	8	54	45	22	6820	0	1	0.442275
D4_4-9	8	54	58	25	6820	0	1	0.442138
G4-9	8	54	38	20	6820	0	1	0.437822
G2-9	8	54	42	21	6820	0	1	0.437052
G12-9	8	54	53	23	6820	0	1	0.425418
D4_10-9	8	54	61	24	6820	0	1	0.413235
D4_12-9	8	54	48	21	6820	0	1	0.408065
D4_6-9	8	54	59	23	6820	0	1	0.402537
D4_1-9	8	54	52	21	6820	0	1	0.39157
G5-9	8	54	63	23	6820	0	1	0.389116
D6-9	8	54	66	23	6820	0	1	0.379853
D4_2-9	8	54	65	22	6820	0	1	0.365843
G1-9	8	54	50	19	6820	0	1	0.360787
D4_7-9	8	54	86	22	6820	0	1	0.316085
DIV_1-9	8	54	104	22	6820	0	1	0.285894
DIV_2-9	8	54	122	22	6820	0	1	0.262537
F6_7-9	8	54	128	18	6820	0	1	0.207082
F6_10-9	8	54	134	18	6820	0	1	0.201917
G14-99	8	54	107	16	6820	0	1	0.201727
F6_1-9	8	54	128	17	6820	0	1	0.194891
F10-9	8	54	301	24	6820	0	1	0.174116
F6_2-9	8	54	136	17	6820	1.11022e-16	1	0.188436
F6_6-9	8	54	136	17	6820	1.11022e-16	1	0.188436
F1_A-9	8	54	42	12	6820	2.22045e-16	1	0.24673
F12A-9	8	54	79	14	6820	5.55112e-16	1	0.206787
F11-9	8	54	221	19	6820	1.55431e-15	1	0.161168
F8B-9	8	54	68	13	6820	2.33147e-15	1	0.207503
F1_C-9	8	54	73	13	6820	6.21725e-15	1	0.199708
F3-99	8	54	318	21	6820	7.32747e-15	1	0.145023
F7-9	8	54	58	12	6820	1.12133e-14	1	0.207924
F14-9	8	54	581	26	6820	1.74305e-14	1	0.126819
F15-9	8	54	165	16	6820	6.31717e-14	1	0.158209
F1_B-9	8	54	72	12	6820	1.78524e-13	1	0.185017
F2-99	8	54	95	13	6820	2.22267e-13	1	0.172891
F1_D-9	8	54	75	12	6820	2.98428e-13	1	0.180942
F1_E-9	8	54	77	12	6820	4.1489e-13	1	0.178355
F16-9	8	54	217	16	6820	4.60121e-12	1	0.134618
F8A-9	8	54	77	11	6820	1.18034e-11	1	0.162697
F9-9	8	54	381	17	6820	2.47506e-09	1	0.10073
F13-9	8	54	48	8	6820	2.6687e-09	1	0.150797
COUNTRY-44	8	54	1018	25	6820	3.64728e-08	1	0.0786433
F7C-9	8	54	350	15	6820	4.64272e-08	1	0.091689
C18A-0	8	54	635	17	6820	4.21572e-06	0.999999	0.0681611
F13C_2-999	8	54	171	9	6820	6.39745e-06	0.999999	0.0809062
DIIB_8-4	9	36	604	30	6820	0	1	0.190959
DIIA_10-4	9	36	520	27	6820	0	1	0.184936
DIIB_6-4	9	36	693	30	6820	0	1	0.17642
DIIA_5-4	9	36	422	23	6820	0	1	0.174461
COUNTRY-46	9	36	1026	33	6820	0	1	0.15613
DIIC_3-4	9	36	610	25	6820	0	1	0.154432
DIIA_6-4	9	36	526	23	6820	0	1	0.153387
DIIC_8-4	9	36	664	25	6820	0	1	0.146722
DIIC_7-4	9	36	644	24	6820	0	1	0.142552
DIIC_10-4	9	36	730	25	6820	0	1	0.138408
DIIC_6-4	9	36	1077	30	6820	0	1	0.134923
DIIB_5-4	9	36	1230	32	6820	0	1	0.134245
DIIC_4-4	9	36	889	27	6820	0	1	0.134067
DIIB_9-4	9	36	778	25	6820	3.33067e-16	1	0.132989
DIIC_5-4	9	36	1013	27	6820	7.77156e-16	1	0.123204
DIIC_2-4	9	36	782	24	6820	6.21725e-15	1	0.126207
DI_9-3	9	36	162	14	6820	2.5091e-14	1	0.174669
DI_5-3	9	36	253	16	6820	3.01981e-14	1	0.157005
DIIA_8-4	9	36	666	22	6820	4.34097e-14	1	0.126003
DIIC_9-4	9	36	618	21	6820	1.38334e-13	1	0.125035
DIIB_10-4	9	36	1014	25	6820	1.79856e-13	1	0.111748
DIIC_1-4	9	36	1030	25	6820	2.5957e-13	1	0.110553
D4_8-1	9	36	1088	25	6820	9.33476e-13	1	0.106416
DIIA_1-4	9	36	446	18	6820	1.03817e-12	1	0.12806
DIIB_1-4	9	36	785	22	6820	1.31495e-12	1	0.113216
DIIB_3-4	9	36	470	18	6820	2.54696e-12	1	0.123971
DI_1-3	9	36	422	17	6820	6.02451e-12	1	0.124069
DIIB_4-4	9	36	675	20	6820	9.8801e-12	1	0.111378
DIIA_4-4	9	36	497	17	6820	8.28002e-11	1	0.111919
DIIB_7-4	9	36	358	15	6820	9.6281e-11	1	0.118953
DIIA_9-4	9	36	786	20	6820	1.64116e-10	1	0.100446
DI_3-3	9	36	392	15	6820	3.47632e-10	1	0.112418
DI_10-3	9	36	142	9	6820	3.3303e-08	1	0.116923
DIIA_3-4	9	36	1364	22	6820	7.47273e-08	1	0.07487
DIII_4-4	9	36	160	9	6820	9.40849e-08	1	0.109028
G2-1	9	36	1434	22	6820	1.91216e-07	1	0.0716579
DIIA_7-4	9	36	1405	21	6820	7.63121e-07	1	0.0679621
DI_4-3	9	36	269	10	6820	7.90244e-07	1	0.0891971
DIII_3-4	9	36	611	13	6820	7.01006e-06	0.999999	0.0692573
DIII_21-4	10	34	144	23	6820	0	1	0.322667
DI_10-3	10	34	142	22	6820	0	1	0.310448
DIII_15-4	10	34	121	20	6820	0	1	0.305893
DIII_4-4	10	34	160	22	6820	0	1	0.291625
DIII_2-4	10	34	160	21	6820	0	1	0.277871
DI_9-3	10	34	162	21	6820	0	1	0.276055
DIII_18-4	10	34	152	20	6820	0	1	0.271377
DIII_24-4	10	34	161	20	6820	0	1	0.263246
DIIB_2-4	10	34	252	24	6820	0	1	0.251005
DI_2-3	10	34	144	18	6820	0	1	0.250262
DIII_23-4	10	34	235	23	6820	0	1	0.249143
DIII_19-4	10	34	294	25	6820	0	1	0.241236
DI_5-3	10	34	253	22	6820	0	1	0.228442
DIII_16-4	10	34	190	19	6820	0	1	0.228375
DIIC_3-4	10	34	610	34	6820	0	1	0.225847
DIII_8-4	10	34	242	21	6820	0	1	0.222745
DIII_5-4	10	34	152	16	6820	0	1	0.214965
DIIB_8-4	10	34	604	32	6820	0	1	0.21242
DIII_14-4	10	34	300	22	6820	0	1	0.208162
DIIB_7-4	10	34	358	24	6820	0	1	0.207379
DIII_7-4	10	34	303	22	6820	0	1	0.207025
DIII_6-4	10	34	232	19	6820	0	1	0.204925
DIII_1-4	10	34	284	21	6820	0	1	0.204093
DIIB_3-4	10	34	470	27	6820	0	1	0.202647
DIII_22-4	10	34	446	26	6820	0	1	0.200223
DIII_20-4	10	34	441	25	6820	0	1	0.193021
DIII_12-4	10	34	346	22	6820	0	1	0.192343
DIII_17-4	10	34	351	22	6820	0	1	0.190807
DIIC_7-4	10	34	644	30	6820	0	1	0.190724
DIIB_6-4	10	34	693	31	6820	0	1	0.189798
DI_4-3	10	34	269	19	6820	0	1	0.188874
DIIC_9-4	10	34	618	29	6820	0	1	0.187974
DIIC_8-4	10	34	664	30	6820	0	1	0.187434
DIIB_9-4	10	34	778	32	6820	0	1	0.18416
DIIC_2-4	10	34	782	32	6820	0	1	0.183619
DIII_10-4	10	34	348	21	6820	0	1	0.182264
DI_1-3	10	34	422	23	6820	0	1	0.180562
DIII_9-4	10	34	463	24	6820	0	1	0.179522
DI_3-3	10	34	392	22	6820	0	1	0.1793
DIIB_4-4	10	34	675	29	6820	0	1	0.178713
DIII_25-4	10	34	398	22	6820	0	1	0.17776
DIIC_10-4	10	34	730	30	6820	0	1	0.177511
DI_6-3	10	34	273	18	6820	0	1	0.176711
DIIA_10-4	10	34	520	25	6820	0	1	0.175777
DIIA_1-4	10	34	446	23	6820	0	1	0.17496
DIIA_5-4	10	34	422	22	6820	0	1	0.171921
DIIC_4-4	10	34	889	32	6820	0	1	0.170463
DIIB_1-4	10	34	785	30	6820	0	1	0.170169
DIIA_6-4	10	34	526	24	6820	0	1	0.166818
DIIC_5-4	10	34	1013	33	6820	0	1	0.16362
DIIB_10-4	10	34	1014	33	6820	0	1	0.163524
DIIC_6-4	10	34	1077	34	6820	0	1	0.163453
DIIC_1-4	10	34	1030	33	6820	0	1	0.16201
DIII_11-4	10	34	613	25	6820	0	1	0.159729
DIIA_8-4	10	34	666	26	6820	0	1	0.15906
DIIA_9-4	10	34	786	28	6820	0	1	0.157003
DIIA_4-4	10	34	497	22	6820	0	1	0.156361
DIII_13-4	10	34	458	21	6820	0	1	0.155682
DIII_3-4	10	34	611	24	6820	0	1	0.152747
DI_7-3	10	34	803	26	6820	0	1	0.142085
DIIB_5-4	10	34	1230	32	6820	0	1	0.140069
DI_8-3	10	34	419	20	6820	2.22045e-16	1	0.155285
DIIA_2-4	10	34	363	17	6820	1.55653e-13	1	0.140876
DIIA_3-4	10	34	1364	26	6820	1.87217e-12	1	0.0999298
DIIA_7-4	10	34	1405	26	6820	3.8447e-12	1	0.0977808
G10-1	10	34	578	18	6820	2.39657e-11	1	0.113011
G7-1	10	34	496	16	6820	3.12831e-10	1	0.108445
DIV_3-1	10	34	1291	23	6820	6.6328e-10	1	0.0880268
G9-1	10	34	542	16	6820	1.16797e-09	1	0.102356
G11-1	10	34	301	12	6820	1.00633e-08	1	0.106421
G13-1	10	34	1477	23	6820	1.05357e-08	1	0.0790313
G3-1	10	34	259	11	6820	2.52602e-08	1	0.105747
COUNTRY-46	10	34	1026	19	6820	3.90148e-08	1	0.0808579
G2-1	10	34	1434	22	6820	4.29106e-08	1	0.0758729
G8-1	10	34	192	9	6820	2.62829e-07	1	0.101229
D5-1	10	34	618	14	6820	5.45833e-07	1	0.0791887
D4_2-0	10	34	438	12	6820	6.34762e-07	1	0.0833635
F10-2	10	34	712	14	6820	3.0523e-06	1	0.0711513
G6-1	10	34	202	8	6820	4.82629e-06	1	0.0858737
G4-1	10	34	653	13	6820	7.00233e-06	0.999999	0.0689457
