# Supplementary material for: Happy Aged People Are All Alike, While Every Unhappy Aged Person Is Unhappy in Its Own Way
Source: PLoS One. 2011 Sep 8;6(9):e23377. doi: 10.1371/journal.pone.0023377 (PMC3169534; doi:10.1371/journal.pone.0023377)
Supplement: Table S1 — Summary of the characterization of the 10 largest clusters of participants in the Bonferroni network. It describes the relative relevance of different sections of the questionnaire in characterizing the 10 largest clusters within group of participants. It also provides details about the fact that respondents belonging to the same cluster show a high degree of homogeneity with respect to the country they live. (XLS) [file pone.0023377.s004.xls]

## Sheet: TabRosario.dat
cluster	# participants	# overexpressions	A	B	C	D	F	G	ADL	NQ	COUNTRY	Participants from country in the Cluster	Participants from country in the Network
1	2859	183	2	5	21	121	19	8	1	5	Netherlands	1455	1515
2	1973	162	5	4	10	119	10	7	0	4	Luxembourg, Italy,Sweden	492, 437, 502	1014, 1145, 1026
3	725	160	4	6	18	100	13	8	2	8	UK	681	1018
4	217	95	4	4	15	47	16	4	0	4	Sweden	211	1026
5	205	52	2	1	2	32	6	4	2	2	Austria	127	1102
6	86	80	1	3	7	59	4	2	1	2	Sweden	76	1026
7	73	76	0	3	2	61	3	3	0	3	Italy	47	1145
8	54	126	0	0	1	85	25	14	0	0	UK	25	1018
9	36	39	0	0	0	37	0	1	0	0	Sweden	33	1026
10	34	80	0	0	0	68	1	10	0	0	Sweden	19	1026
	number of questions		5	19	85	85	26	14	15	8	1
	number of answers		28	73	383	566	120	64	59	50	1
